# Supplementary material for: Global burden and trends analysis of common cancers attributable to dietary risks from 1990 to 2021 and projection to 2050: a secondary analysis for the global burden of disease study 2021
Source: Front Nutr. 2025 Dec 19;12:1673422. doi: 10.3389/fnut.2025.1673422 (PMC12757258; doi:10.3389/fnut.2025.1673422)
Supplement: Supplementary file 2 [file Table_2.xlsx]

## Sheet: Sheet1
DALYs and deaths of all causes and neoplasms attributable to dietary risks, by sex and age, globally, in 1990 and 2021.
Measure	Sex	Age (y)	Cause	Risk factors	Metric	Val-1990	Val-2021
DALYs	Both	15-49	All causes	Diet high in processed meat	Number	1280353.94 (396121.01-2038163.33)	1894321.50 (477072.07-3228834.92)
DALYs	Both	15-49	All causes	Diet high in processed meat	Rate	47.24 (14.61-75.20)	47.97 (12.08-81.77)
DALYs	Both	15-49	All causes	Diet high in red meat	Number	535721.17 (-1787034.07-1964169.16)	1516555.61 (-368501.42-2521894.42)
DALYs	Both	15-49	All causes	Diet high in red meat	Rate	19.76 (-65.93-72.47)	38.41 (-9.33-63.87)
DALYs	Both	15-49	All causes	Diet high in sodium	Number	3856099.42 (979876.70-9440008.26)	4315298.74 (954692.44-10588564.84)
DALYs	Both	15-49	All causes	Diet high in sodium	Rate	142.27 (36.15-348.28)	109.29 (24.18-268.16)
DALYs	Both	15-49	All causes	Diet high in sugar-sweetened beverages	Number	246580.47 (95999.57-391664.10)	901357.63 (399200.96-1422799.77)
DALYs	Both	15-49	All causes	Diet high in sugar-sweetened beverages	Rate	9.10 (3.54-14.45)	22.83 (10.11-36.03)
DALYs	Both	15-49	All causes	Diet high in trans fatty acids	Number	849889.04 (97813.04-1560389.98)	711396.94 (70483.06-1357647.64)
DALYs	Both	15-49	All causes	Diet high in trans fatty acids	Rate	31.36 (3.61-57.57)	18.02 (1.79-34.38)
DALYs	Both	15-49	All causes	Diet low in calcium	Number	380622.06 (282883.74-475171.12)	401064.06 (294902.52-501380.26)
DALYs	Both	15-49	All causes	Diet low in calcium	Rate	14.04 (10.44-17.53)	10.16 (7.47-12.70)
DALYs	Both	15-49	All causes	Diet low in fiber	Number	4957555.74 (1441324.10-7882192.55)	5229312.10 (1864363.49-8076792.08)
DALYs	Both	15-49	All causes	Diet low in fiber	Rate	182.90 (53.18-290.80)	132.44 (47.22-204.55)
DALYs	Both	15-49	All causes	Diet low in fruits	Number	8913513.92 (2703228.47-13504693.77)	11004507.32 (3916587.32-16423333.91)
DALYs	Both	15-49	All causes	Diet low in fruits	Rate	328.85 (99.73-498.24)	278.70 (99.19-415.93)
DALYs	Both	15-49	All causes	Diet low in legumes	Number	1835913.52 (-1803854.66-4291308.28)	2101623.73 (-1900413.58-4905242.79)
DALYs	Both	15-49	All causes	Diet low in legumes	Rate	67.73 (-66.55-158.32)	53.22 (-48.13-124.23)
DALYs	Both	15-49	All causes	Diet low in milk	Number	451771.09 (127928.88-736479.28)	628418.48 (177041.62-1022586.16)
DALYs	Both	15-49	All causes	Diet low in milk	Rate	16.67 (4.72-27.17)	15.92 (4.48-25.90)
DALYs	Both	15-49	All causes	Diet low in nuts and seeds	Number	3772617.96 (1285767.21-5732686.61)	4369948.40 (1447811.61-6665209.12)
DALYs	Both	15-49	All causes	Diet low in nuts and seeds	Rate	139.19 (47.44-211.50)	110.67 (36.67-168.80)
DALYs	Both	15-49	All causes	Diet low in polyunsaturated fatty acids	Number	2926111.27 (-11983504.81-10521593.58)	4211179.47 (-16651332.52-14984138.58)
DALYs	Both	15-49	All causes	Diet low in polyunsaturated fatty acids	Rate	107.96 (-442.12-388.18)	106.65 (-421.70-379.48)
DALYs	Both	15-49	All causes	Diet low in seafood omega-3 fatty acids	Number	3756812.12 (889330.89-5857257.45)	4157133.56 (968093.92-6557729.27)
DALYs	Both	15-49	All causes	Diet low in seafood omega-3 fatty acids	Rate	138.60 (32.81-216.10)	105.28 (24.52-166.08)
DALYs	Both	15-49	All causes	Diet low in vegetables	Number	4086370.12 (2009584.22-5712348.18)	4632850.19 (2694172.31-6396717.59)
DALYs	Both	15-49	All causes	Diet low in vegetables	Rate	150.76 (74.14-210.75)	117.33 (68.23-162.00)
DALYs	Both	15-49	All causes	Diet low in whole grains	Number	6173227.45 (2928911.34-8681542.48)	8971944.52 (4115229.54-12875820.87)
DALYs	Both	15-49	All causes	Diet low in whole grains	Rate	227.75 (108.06-320.30)	227.22 (104.22-326.09)
DALYs	Both	15-49	All causes	Dietary risks	Number	24627966.59 (5510519.63-33028128.14)	33330623.35 (5576027.98-45903151.96)
DALYs	Both	15-49	All causes	Dietary risks	Rate	908.62 (203.30-1218.54)	844.12 (141.22-1162.52)
DALYs	Both	25-29	All causes	Diet high in processed meat	Number	75710.85 (20646.68-127512.41)	136253.72 (32609.19-243919.47)
DALYs	Both	25-29	All causes	Diet high in processed meat	Rate	17.11 (4.66-28.81)	23.16 (5.54-41.46)
DALYs	Both	25-29	All causes	Diet high in red meat	Number	-25982.62 (-360389.68-188361.03)	64367.44 (-117141.59-157281.59)
DALYs	Both	25-29	All causes	Diet high in red meat	Rate	-5.87 (-81.42-42.56)	10.94 (-19.91-26.73)
DALYs	Both	25-29	All causes	Diet high in sodium	Number	148026.16 (-16489.67-536652.01)	126034.90 (-13290.14-480035.84)
DALYs	Both	25-29	All causes	Diet high in sodium	Rate	33.44 (-3.73-121.24)	21.42 (-2.26-81.59)
DALYs	Both	25-29	All causes	Diet high in sugar-sweetened beverages	Number	27366.09 (10948.80-45642.84)	87208.23 (39135.88-146368.97)
DALYs	Both	25-29	All causes	Diet high in sugar-sweetened beverages	Rate	6.18 (2.47-10.31)	14.82 (6.65-24.88)
DALYs	Both	25-29	All causes	Diet high in trans fatty acids	Number	68874.45 (6589.41-137722.19)	54596.29 (5844.20-108985.65)
DALYs	Both	25-29	All causes	Diet high in trans fatty acids	Rate	15.56 (1.49-31.12)	9.28 (0.99-18.52)
DALYs	Both	25-29	All causes	Diet low in calcium	Number	34839.54 (25558.65-44067.87)	26429.16 (19299.29-33494.59)
DALYs	Both	25-29	All causes	Diet low in calcium	Rate	7.87 (5.77-9.96)	4.49 (3.28-5.69)
DALYs	Both	25-29	All causes	Diet low in fiber	Number	489977.97 (125267.33-790151.70)	419952.54 (136740.71-658004.93)
DALYs	Both	25-29	All causes	Diet low in fiber	Rate	110.70 (28.30-178.52)	71.38 (23.24-111.84)
DALYs	Both	25-29	All causes	Diet low in fruits	Number	795482.39 (216511.84-1217479.09)	827390.13 (283970.66-1221825.87)
DALYs	Both	25-29	All causes	Diet low in fruits	Rate	179.72 (48.92-275.06)	140.63 (48.27-207.67)
DALYs	Both	25-29	All causes	Diet low in legumes	Number	143635.06 (-141008.15-334082.60)	141601.38 (-131983.76-329694.92)
DALYs	Both	25-29	All causes	Diet low in legumes	Rate	32.45 (-31.86-75.48)	24.07 (-22.43-56.04)
DALYs	Both	25-29	All causes	Diet low in milk	Number	36884.27 (10199.36-60343.26)	35811.95 (10058.75-57858.23)
DALYs	Both	25-29	All causes	Diet low in milk	Rate	8.33 (2.30-13.63)	6.09 (1.71-9.83)
DALYs	Both	25-29	All causes	Diet low in nuts and seeds	Number	328236.58 (116325.71-492970.61)	323222.49 (105945.27-493599.01)
DALYs	Both	25-29	All causes	Diet low in nuts and seeds	Rate	74.16 (26.28-111.38)	54.94 (18.01-83.90)
DALYs	Both	25-29	All causes	Diet low in polyunsaturated fatty acids	Number	243899.45 (-1061355.24-876240.44)	285027.80 (-1208468.28-1013900.45)
DALYs	Both	25-29	All causes	Diet low in polyunsaturated fatty acids	Rate	55.10 (-239.79-197.97)	48.45 (-205.40-172.33)
DALYs	Both	25-29	All causes	Diet low in seafood omega-3 fatty acids	Number	330379.64 (81598.24-518166.00)	297969.17 (69259.47-478498.77)
DALYs	Both	25-29	All causes	Diet low in seafood omega-3 fatty acids	Rate	74.64 (18.44-117.07)	50.65 (11.77-81.33)
DALYs	Both	25-29	All causes	Diet low in vegetables	Number	340437.87 (169218.65-485929.76)	366060.89 (211140.70-505437.87)
DALYs	Both	25-29	All causes	Diet low in vegetables	Rate	76.91 (38.23-109.78)	62.22 (35.89-85.91)
DALYs	Both	25-29	All causes	Diet low in whole grains	Number	535696.88 (218358.59-775945.44)	667357.06 (270719.03-971188.61)
DALYs	Both	25-29	All causes	Diet low in whole grains	Rate	121.03 (49.33-175.31)	113.43 (46.01-165.07)
DALYs	Both	25-29	All causes	Dietary risks	Number	1923506.04 (225731.99-2565633.15)	2254228.91 (208554.26-3092287.81)
DALYs	Both	25-29	All causes	Dietary risks	Rate	434.57 (51.00-579.65)	383.15 (35.45-525.59)
DALYs	Both	30-34	All causes	Diet high in processed meat	Number	145496.07 (43937.33-232730.95)	230293.36 (54277.12-395306.77)
DALYs	Both	30-34	All causes	Diet high in processed meat	Rate	37.75 (11.40-60.38)	38.10 (8.98-65.40)
DALYs	Both	30-34	All causes	Diet high in red meat	Number	24841.85 (-391928.60-267516.78)	156043.73 (-149517.99-314395.39)
DALYs	Both	30-34	All causes	Diet high in red meat	Rate	6.45 (-101.69-69.41)	25.81 (-24.73-52.01)
DALYs	Both	30-34	All causes	Diet high in sodium	Number	301110.21 (27493.84-946767.52)	339256.41 (29902.04-1069276.80)
DALYs	Both	30-34	All causes	Diet high in sodium	Rate	78.12 (7.13-245.64)	56.12 (4.95-176.89)
DALYs	Both	30-34	All causes	Diet high in sugar-sweetened beverages	Number	38130.57 (14739.58-61165.43)	131954.13 (57828.31-213836.94)
DALYs	Both	30-34	All causes	Diet high in sugar-sweetened beverages	Rate	9.89 (3.82-15.87)	21.83 (9.57-35.38)
DALYs	Both	30-34	All causes	Diet high in trans fatty acids	Number	106203.03 (13038.80-195758.35)	92593.29 (10220.86-187273.42)
DALYs	Both	30-34	All causes	Diet high in trans fatty acids	Rate	27.55 (3.38-50.79)	15.32 (1.69-30.98)
DALYs	Both	30-34	All causes	Diet low in calcium	Number	56294.90 (41161.67-71604.52)	52888.93 (39039.45-66668.54)
DALYs	Both	30-34	All causes	Diet low in calcium	Rate	14.61 (10.68-18.58)	8.75 (6.46-11.03)
DALYs	Both	30-34	All causes	Diet low in fiber	Number	682617.28 (197897.64-1057472.03)	733656.52 (260528.70-1142651.63)
DALYs	Both	30-34	All causes	Diet low in fiber	Rate	177.11 (51.35-274.37)	121.37 (43.10-189.03)
DALYs	Both	30-34	All causes	Diet low in fruits	Number	1229476.14 (367710.61-1823788.30)	1467692.59 (505140.29-2197997.10)
DALYs	Both	30-34	All causes	Diet low in fruits	Rate	318.99 (95.40-473.19)	242.80 (83.57-363.62)
DALYs	Both	30-34	All causes	Diet low in legumes	Number	237262.89 (-234123.91-546127.77)	259770.92 (-242916.64-598882.03)
DALYs	Both	30-34	All causes	Diet low in legumes	Rate	61.56 (-60.74-141.70)	42.97 (-40.19-99.07)
DALYs	Both	30-34	All causes	Diet low in milk	Number	54525.24 (15102.26-89783.03)	77110.15 (21592.17-126571.46)
DALYs	Both	30-34	All causes	Diet low in milk	Rate	14.15 (3.92-23.29)	12.76 (3.57-20.94)
DALYs	Both	30-34	All causes	Diet low in nuts and seeds	Number	516446.39 (180100.54-779465.72)	581522.04 (193022.48-883956.31)
DALYs	Both	30-34	All causes	Diet low in nuts and seeds	Rate	133.99 (46.73-202.24)	96.20 (31.93-146.23)
DALYs	Both	30-34	All causes	Diet low in polyunsaturated fatty acids	Number	383097.89 (-1681143.70-1383730.10)	527130.82 (-2227100.85-1876888.80)
DALYs	Both	30-34	All causes	Diet low in polyunsaturated fatty acids	Rate	99.40 (-436.18-359.02)	87.20 (-368.43-310.50)
DALYs	Both	30-34	All causes	Diet low in seafood omega-3 fatty acids	Number	511977.14 (123767.43-793495.65)	539021.18 (127282.69-844917.05)
DALYs	Both	30-34	All causes	Diet low in seafood omega-3 fatty acids	Rate	132.84 (32.11-205.88)	89.17 (21.06-139.78)
DALYs	Both	30-34	All causes	Diet low in vegetables	Number	497564.36 (247307.97-693011.75)	594925.42 (357424.01-816828.96)
DALYs	Both	30-34	All causes	Diet low in vegetables	Rate	129.10 (64.17-179.81)	98.42 (59.13-135.13)
DALYs	Both	30-34	All causes	Diet low in whole grains	Number	809094.37 (369283.94-1137921.01)	1169641.71 (518316.07-1666441.84)
DALYs	Both	30-34	All causes	Diet low in whole grains	Rate	209.92 (95.81-295.24)	193.50 (85.75-275.68)
DALYs	Both	30-34	All causes	Dietary risks	Number	3038624.41 (415863.52-4052893.38)	4056814.76 (461326.40-5514294.50)
DALYs	Both	30-34	All causes	Dietary risks	Rate	788.39 (107.90-1051.55)	671.12 (76.32-912.24)
DALYs	Both	35-39	All causes	Diet high in processed meat	Number	244490.41 (74996.25-392072.25)	332455.94 (80273.33-566972.22)
DALYs	Both	35-39	All causes	Diet high in processed meat	Rate	69.41 (21.29-111.31)	59.28 (14.31-101.09)
DALYs	Both	35-39	All causes	Diet high in red meat	Number	67730.68 (-564401.06-431802.62)	236825.55 (-226534.50-478099.24)
DALYs	Both	35-39	All causes	Diet high in red meat	Rate	19.23 (-160.23-122.59)	42.22 (-40.39-85.24)
DALYs	Both	35-39	All causes	Diet high in sodium	Number	649724.83 (136009.27-1723907.05)	650871.16 (118279.90-1770492.43)
DALYs	Both	35-39	All causes	Diet high in sodium	Rate	184.45 (38.61-489.41)	116.05 (21.09-315.67)
DALYs	Both	35-39	All causes	Diet high in sugar-sweetened beverages	Number	47576.12 (17940.13-77398.18)	167902.54 (71908.71-271165.78)
DALYs	Both	35-39	All causes	Diet high in sugar-sweetened beverages	Rate	13.51 (5.09-21.97)	29.94 (12.82-48.35)
DALYs	Both	35-39	All causes	Diet high in trans fatty acids	Number	157022.67 (18590.58-303417.25)	128893.76 (16119.69-260349.23)
DALYs	Both	35-39	All causes	Diet high in trans fatty acids	Rate	44.58 (5.28-86.14)	22.98 (2.87-46.42)
DALYs	Both	35-39	All causes	Diet low in calcium	Number	81832.86 (60070.24-103579.21)	73728.17 (53979.72-93779.70)
DALYs	Both	35-39	All causes	Diet low in calcium	Rate	23.23 (17.05-29.41)	13.15 (9.62-16.72)
DALYs	Both	35-39	All causes	Diet low in fiber	Number	1051239.56 (290123.08-1650134.18)	1012889.49 (336172.49-1563182.53)
DALYs	Both	35-39	All causes	Diet low in fiber	Rate	298.44 (82.36-468.46)	180.59 (59.94-278.71)
DALYs	Both	35-39	All causes	Diet low in fruits	Number	1844209.71 (563174.90-2772277.23)	2062034.73 (738436.76-3022716.91)
DALYs	Both	35-39	All causes	Diet low in fruits	Rate	523.56 (159.88-787.03)	367.65 (131.66-538.94)
DALYs	Both	35-39	All causes	Diet low in legumes	Number	362200.47 (-356490.86-834520.09)	375055.63 (-348744.24-868566.98)
DALYs	Both	35-39	All causes	Diet low in legumes	Rate	102.83 (-101.21-236.92)	66.87 (-62.18-154.86)
DALYs	Both	35-39	All causes	Diet low in milk	Number	95016.38 (26878.18-155664.00)	113541.61 (31636.72-185030.78)
DALYs	Both	35-39	All causes	Diet low in milk	Rate	26.97 (7.63-44.19)	20.24 (5.64-32.99)
DALYs	Both	35-39	All causes	Diet low in nuts and seeds	Number	764275.51 (265183.03-1169076.22)	797647.25 (273494.64-1226206.52)
DALYs	Both	35-39	All causes	Diet low in nuts and seeds	Rate	216.97 (75.28-331.89)	142.22 (48.76-218.63)
DALYs	Both	35-39	All causes	Diet low in polyunsaturated fatty acids	Number	573592.09 (-2451963.81-2056251.42)	751305.04 (-3071650.76-2686450.45)
DALYs	Both	35-39	All causes	Diet low in polyunsaturated fatty acids	Rate	162.84 (-696.10-583.76)	133.95 (-547.66-478.98)
DALYs	Both	35-39	All causes	Diet low in seafood omega-3 fatty acids	Number	748943.75 (182535.57-1147800.19)	762146.09 (179558.82-1180710.47)
DALYs	Both	35-39	All causes	Diet low in seafood omega-3 fatty acids	Rate	212.62 (51.82-325.85)	135.89 (32.01-210.52)
DALYs	Both	35-39	All causes	Diet low in vegetables	Number	757024.53 (390513.91-1044103.85)	846840.48 (506163.16-1150860.21)
DALYs	Both	35-39	All causes	Diet low in vegetables	Rate	214.91 (110.86-296.41)	150.99 (90.25-205.19)
DALYs	Both	35-39	All causes	Diet low in whole grains	Number	1225139.39 (574547.72-1710778.79)	1633265.64 (729492.92-2326451.60)
DALYs	Both	35-39	All causes	Diet low in whole grains	Rate	347.81 (163.11-485.68)	291.20 (130.07-414.80)
DALYs	Both	35-39	All causes	Dietary risks	Number	4710851.57 (904390.48-6251720.30)	5867649.39 (741793.70-7948543.20)
DALYs	Both	35-39	All causes	Dietary risks	Rate	1337.38 (256.75-1774.82)	1046.18 (132.26-1417.19)
DALYs	Both	40-44	All causes	Diet high in processed meat	Number	355846.13 (112405.01-558636.72)	480222.12 (114705.46-822748.31)
DALYs	Both	40-44	All causes	Diet high in processed meat	Rate	124.21 (39.24-195.00)	96.00 (22.93-164.47)
DALYs	Both	40-44	All causes	Diet high in red meat	Number	168236.49 (-443986.19-530701.13)	396518.08 (-108567.81-664067.96)
DALYs	Both	40-44	All causes	Diet high in red meat	Rate	58.73 (-154.98-185.25)	79.26 (-21.70-132.75)
DALYs	Both	40-44	All causes	Diet high in sodium	Number	1107998.86 (283577.45-2649246.11)	1174468.03 (242694.57-2831723.39)
DALYs	Both	40-44	All causes	Diet high in sodium	Rate	386.76 (98.99-924.75)	234.78 (48.51-566.06)
DALYs	Both	40-44	All causes	Diet high in sugar-sweetened beverages	Number	56643.31 (21304.64-92106.88)	213505.15 (90903.31-335128.29)
DALYs	Both	40-44	All causes	Diet high in sugar-sweetened beverages	Rate	19.77 (7.44-32.15)	42.68 (18.17-66.99)
DALYs	Both	40-44	All causes	Diet high in trans fatty acids	Number	225231.16 (24745.11-431254.86)	194110.10 (14741.65-397667.37)
DALYs	Both	40-44	All causes	Diet high in trans fatty acids	Rate	78.62 (8.64-150.53)	38.80 (2.95-79.49)
DALYs	Both	40-44	All causes	Diet low in calcium	Number	94954.76 (69279.36-118752.43)	101368.90 (74946.59-127005.66)
DALYs	Both	40-44	All causes	Diet low in calcium	Rate	33.15 (24.18-41.45)	20.26 (14.98-25.39)
DALYs	Both	40-44	All causes	Diet low in fiber	Number	1317096.96 (389704.07-2109230.19)	1402663.33 (486620.92-2192221.35)
DALYs	Both	40-44	All causes	Diet low in fiber	Rate	459.75 (136.03-736.25)	280.39 (97.28-438.22)
DALYs	Both	40-44	All causes	Diet low in fruits	Number	2327308.61 (694670.24-3498419.20)	2955937.49 (1036023.78-4410859.51)
DALYs	Both	40-44	All causes	Diet low in fruits	Rate	812.38 (242.48-1221.17)	590.89 (207.10-881.73)
DALYs	Both	40-44	All causes	Diet low in legumes	Number	496303.01 (-483886.57-1168828.59)	571475.60 (-518993.09-1333503.39)
DALYs	Both	40-44	All causes	Diet low in legumes	Rate	173.24 (-168.91-407.99)	114.24 (-103.75-266.57)
DALYs	Both	40-44	All causes	Diet low in milk	Number	118424.89 (33184.73-193761.47)	159479.37 (44584.14-260225.23)
DALYs	Both	40-44	All causes	Diet low in milk	Rate	41.34 (11.58-67.63)	31.88 (8.91-52.02)
DALYs	Both	40-44	All causes	Diet low in nuts and seeds	Number	1009188.55 (340671.49-1543823.64)	1189882.54 (393420.85-1830716.58)
DALYs	Both	40-44	All causes	Diet low in nuts and seeds	Rate	352.27 (118.92-538.89)	237.86 (78.64-365.96)
DALYs	Both	40-44	All causes	Diet low in polyunsaturated fatty acids	Number	779932.97 (-3176454.76-2811327.35)	1148689.00 (-4441266.19-4084481.50)
DALYs	Both	40-44	All causes	Diet low in polyunsaturated fatty acids	Rate	272.25 (-1108.78-981.33)	229.62 (-887.81-816.49)
DALYs	Both	40-44	All causes	Diet low in seafood omega-3 fatty acids	Number	990887.46 (229984.56-1543773.20)	1138908.17 (273074.69-1824622.76)
DALYs	Both	40-44	All causes	Diet low in seafood omega-3 fatty acids	Rate	345.88 (80.28-538.87)	227.67 (54.59-364.74)
DALYs	Both	40-44	All causes	Diet low in vegetables	Number	1105782.33 (539118.67-1543361.95)	1226385.13 (704965.93-1697697.71)
DALYs	Both	40-44	All causes	Diet low in vegetables	Rate	385.99 (188.19-538.73)	245.15 (140.92-339.37)
DALYs	Both	40-44	All causes	Diet low in whole grains	Number	1612849.89 (794039.96-2265826.63)	2335082.20 (1099561.09-3351382.02)
DALYs	Both	40-44	All causes	Diet low in whole grains	Rate	562.99 (277.17-790.92)	466.78 (219.80-669.94)
DALYs	Both	40-44	All causes	Dietary risks	Number	6538514.59 (1545793.94-8770404.10)	8822895.68 (1498576.18-12149517.77)
DALYs	Both	40-44	All causes	Dietary risks	Rate	2282.35 (539.58-3061.42)	1763.69 (299.56-2428.69)
DALYs	Both	45-49	All causes	Diet high in processed meat	Number	458810.48 (139964.84-735219.89)	715096.36 (182195.96-1213698.16)
DALYs	Both	45-49	All causes	Diet high in processed meat	Rate	197.60 (60.28-316.64)	151.02 (38.48-256.32)
DALYs	Both	45-49	All causes	Diet high in red meat	Number	300894.76 (-145540.26-576259.30)	662800.82 (-461.87-952247.99)
DALYs	Both	45-49	All causes	Diet high in red meat	Rate	129.59 (-62.68-248.18)	139.98 (-0.10-201.11)
DALYs	Both	45-49	All causes	Diet high in sodium	Number	1649239.36 (479010.03-3646937.00)	2024668.24 (494364.79-4560203.77)
DALYs	Both	45-49	All causes	Diet high in sodium	Rate	710.28 (206.30-1570.63)	427.59 (104.41-963.07)
DALYs	Both	45-49	All causes	Diet high in sugar-sweetened beverages	Number	76864.38 (30020.63-123754.46)	300787.57 (132969.45-470432.86)
DALYs	Both	45-49	All causes	Diet high in sugar-sweetened beverages	Rate	33.10 (12.93-53.30)	63.52 (28.08-99.35)
DALYs	Both	45-49	All causes	Diet high in trans fatty acids	Number	292557.74 (31846.30-571982.41)	241203.50 (22234.59-472316.82)
DALYs	Both	45-49	All causes	Diet high in trans fatty acids	Rate	126.00 (13.72-246.34)	50.94 (4.70-99.75)
DALYs	Both	45-49	All causes	Diet low in calcium	Number	112700.00 (82852.34-142033.60)	146648.90 (108472.79-182686.30)
DALYs	Both	45-49	All causes	Diet low in calcium	Rate	48.54 (35.68-61.17)	30.97 (22.91-38.58)
DALYs	Both	45-49	All causes	Diet low in fiber	Number	1416623.98 (446849.28-2255833.69)	1660150.23 (584281.74-2636149.74)
DALYs	Both	45-49	All causes	Diet low in fiber	Rate	610.10 (192.45-971.52)	350.61 (123.40-556.73)
DALYs	Both	45-49	All causes	Diet low in fruits	Number	2717037.08 (867553.06-4173929.29)	3691452.38 (1305675.82-5590101.26)
DALYs	Both	45-49	All causes	Diet low in fruits	Rate	1170.15 (373.63-1797.59)	779.60 (275.75-1180.58)
DALYs	Both	45-49	All causes	Diet low in legumes	Number	596512.09 (-572614.88-1400115.44)	753720.21 (-669634.02-1803660.31)
DALYs	Both	45-49	All causes	Diet low in legumes	Rate	256.90 (-246.61-602.99)	159.18 (-141.42-380.92)
DALYs	Both	45-49	All causes	Diet low in milk	Number	146920.31 (41170.38-239287.93)	242475.41 (69169.85-393012.88)
DALYs	Both	45-49	All causes	Diet low in milk	Rate	63.27 (17.73-103.05)	51.21 (14.61-83.00)
DALYs	Both	45-49	All causes	Diet low in nuts and seeds	Number	1154470.93 (381703.96-1778985.57)	1477674.08 (462462.40-2301966.85)
DALYs	Both	45-49	All causes	Diet low in nuts and seeds	Rate	497.20 (164.39-766.16)	312.07 (97.67-486.16)
DALYs	Both	45-49	All causes	Diet low in polyunsaturated fatty acids	Number	945588.88 (-3616703.06-3395259.66)	1499026.81 (-5522891.27-5368021.06)
DALYs	Both	45-49	All causes	Diet low in polyunsaturated fatty acids	Rate	407.24 (-1557.61-1462.24)	316.58 (-1166.39-1133.68)
DALYs	Both	45-49	All causes	Diet low in seafood omega-3 fatty acids	Number	1174624.13 (278621.22-1833030.20)	1419088.96 (312834.22-2281750.59)
DALYs	Both	45-49	All causes	Diet low in seafood omega-3 fatty acids	Rate	505.88 (119.99-789.43)	299.70 (66.07-481.89)
DALYs	Both	45-49	All causes	Diet low in vegetables	Number	1385561.03 (661492.78-1981347.34)	1598638.27 (900480.53-2254180.85)
DALYs	Both	45-49	All causes	Diet low in vegetables	Rate	596.72 (284.89-853.31)	337.62 (190.17-476.06)
DALYs	Both	45-49	All causes	Diet low in whole grains	Number	1990446.92 (948755.58-2799792.61)	3166597.92 (1457763.16-4603290.76)
DALYs	Both	45-49	All causes	Diet low in whole grains	Rate	857.23 (408.60-1205.79)	668.76 (307.87-972.17)
DALYs	Both	45-49	All causes	Dietary risks	Number	8416469.98 (2303471.14-11475552.47)	12329034.61 (2624691.24-17171032.14)
DALYs	Both	45-49	All causes	Dietary risks	Rate	3624.73 (992.04-4942.19)	2603.78 (554.31-3626.37)
DALYs	Both	50-54	All causes	Diet high in processed meat	Number	716652.85 (219773.16-1142639.57)	995524.38 (231041.39-1665053.62)
DALYs	Both	50-54	All causes	Diet high in processed meat	Rate	337.14 (103.39-537.53)	223.75 (51.93-374.23)
DALYs	Both	50-54	All causes	Diet high in red meat	Number	448016.26 (-52273.61-770026.48)	948183.44 (-655.23-1326835.43)
DALYs	Both	50-54	All causes	Diet high in red meat	Rate	210.76 (-24.59-362.24)	213.11 (-0.15-298.22)
DALYs	Both	50-54	All causes	Diet high in sodium	Number	2686433.37 (777113.09-5794906.36)	3214018.51 (772675.55-7247603.64)
DALYs	Both	50-54	All causes	Diet high in sodium	Rate	1263.78 (365.58-2726.10)	722.38 (173.67-1628.96)
DALYs	Both	50-54	All causes	Diet high in sugar-sweetened beverages	Number	97694.67 (41469.25-154147.11)	384258.87 (174828.42-591028.04)
DALYs	Both	50-54	All causes	Diet high in sugar-sweetened beverages	Rate	45.96 (19.51-72.52)	86.37 (39.29-132.84)
DALYs	Both	50-54	All causes	Diet high in trans fatty acids	Number	361168.81 (39510.65-691392.46)	293305.47 (29656.54-622761.06)
DALYs	Both	50-54	All causes	Diet high in trans fatty acids	Rate	169.90 (18.59-325.25)	65.92 (6.67-139.97)
DALYs	Both	50-54	All causes	Diet low in calcium	Number	156857.99 (117755.36-197176.41)	207367.87 (154490.59-258552.67)
DALYs	Both	50-54	All causes	Diet low in calcium	Rate	73.79 (55.40-92.76)	46.61 (34.72-58.11)
DALYs	Both	50-54	All causes	Diet low in fiber	Number	1690221.11 (505328.30-2724694.85)	1871601.01 (658907.87-2989982.97)
DALYs	Both	50-54	All causes	Diet low in fiber	Rate	795.13 (237.72-1281.78)	420.66 (148.09-672.02)
DALYs	Both	50-54	All causes	Diet low in fruits	Number	3552589.23 (1141882.99-5529394.14)	4507708.77 (1540639.15-6925825.86)
DALYs	Both	50-54	All causes	Diet low in fruits	Rate	1671.24 (537.18-2601.19)	1013.14 (346.27-1556.63)
DALYs	Both	50-54	All causes	Diet low in legumes	Number	834581.74 (-781091.01-1994563.88)	942896.40 (-826527.95-2304030.14)
DALYs	Both	50-54	All causes	Diet low in legumes	Rate	392.61 (-367.45-938.30)	211.92 (-185.77-517.85)
DALYs	Both	50-54	All causes	Diet low in milk	Number	207907.17 (59611.14-334766.59)	349736.38 (104100.75-564768.28)
DALYs	Both	50-54	All causes	Diet low in milk	Rate	97.81 (28.04-157.48)	78.61 (23.40-126.94)
DALYs	Both	50-54	All causes	Diet low in nuts and seeds	Number	1538683.32 (484799.14-2381796.40)	1785620.15 (556514.63-2826054.84)
DALYs	Both	50-54	All causes	Diet low in nuts and seeds	Rate	723.84 (228.06-1120.47)	401.33 (125.08-635.18)
DALYs	Both	50-54	All causes	Diet low in polyunsaturated fatty acids	Number	1272363.04 (-4593963.04-4651854.77)	1902723.70 (-6507965.13-6928347.35)
DALYs	Both	50-54	All causes	Diet low in polyunsaturated fatty acids	Rate	598.56 (-2161.14-2188.37)	427.65 (-1462.72-1557.20)
DALYs	Both	50-54	All causes	Diet low in seafood omega-3 fatty acids	Number	1468318.63 (324562.97-2366454.86)	1672114.75 (378031.31-2663819.28)
DALYs	Both	50-54	All causes	Diet low in seafood omega-3 fatty acids	Rate	690.74 (152.68-1113.25)	375.82 (84.97-598.71)
DALYs	Both	50-54	All causes	Diet low in vegetables	Number	1849189.59 (875757.31-2687874.67)	1973051.63 (1098275.46-2801756.91)
DALYs	Both	50-54	All causes	Diet low in vegetables	Rate	869.91 (411.98-1264.46)	443.46 (246.85-629.72)
DALYs	Both	50-54	All causes	Diet low in whole grains	Number	2800914.82 (1296593.27-4025643.34)	4171064.84 (1827152.38-6136093.63)
DALYs	Both	50-54	All causes	Diet low in whole grains	Rate	1317.63 (609.96-1893.78)	937.48 (410.67-1379.14)
DALYs	Both	50-54	All causes	Dietary risks	Number	12045929.52 (3424544.74-16709366.37)	16646173.97 (4137275.62-23664220.23)
DALYs	Both	50-54	All causes	Dietary risks	Rate	5666.77 (1611.01-7860.59)	3741.36 (929.89-5318.72)
DALYs	Both	50-69	All causes	Diet high in processed meat	Number	3386377.21 (878271.00-5556128.14)	4979437.35 (1100441.71-8596043.10)
DALYs	Both	50-69	All causes	Diet high in processed meat	Rate	496.54 (128.78-814.69)	346.63 (76.60-598.38)
DALYs	Both	50-69	All causes	Diet high in red meat	Number	2297980.59 (-1918.15-3239319.63)	4650222.32 (-2399.92-6276958.98)
DALYs	Both	50-69	All causes	Diet high in red meat	Rate	336.95 (-0.28-474.98)	323.71 (-0.17-436.95)
DALYs	Both	50-69	All causes	Diet high in sodium	Number	15486777.90 (4873693.59-32287079.09)	19977793.82 (5231192.21-42372473.89)
DALYs	Both	50-69	All causes	Diet high in sodium	Rate	2270.82 (714.63-4734.24)	1390.69 (364.15-2949.62)
DALYs	Both	50-69	All causes	Diet high in sugar-sweetened beverages	Number	452543.86 (197567.83-703708.31)	1712819.74 (810064.03-2640375.82)
DALYs	Both	50-69	All causes	Diet high in sugar-sweetened beverages	Rate	66.36 (28.97-103.18)	119.23 (56.39-183.80)
DALYs	Both	50-69	All causes	Diet high in trans fatty acids	Number	1529886.75 (155063.63-2868483.62)	1185721.05 (110765.45-2371231.97)
DALYs	Both	50-69	All causes	Diet high in trans fatty acids	Rate	224.33 (22.74-420.60)	82.54 (7.71-165.07)
DALYs	Both	50-69	All causes	Diet low in calcium	Number	703646.88 (533634.62-865025.71)	971514.35 (732229.26-1206501.55)
DALYs	Both	50-69	All causes	Diet low in calcium	Rate	103.18 (78.25-126.84)	67.63 (50.97-83.99)
DALYs	Both	50-69	All causes	Diet low in fiber	Number	6435162.07 (1842636.97-10735926.83)	7128482.36 (2331163.58-11527501.50)
DALYs	Both	50-69	All causes	Diet low in fiber	Rate	943.59 (270.19-1574.21)	496.23 (162.28-802.45)
DALYs	Both	50-69	All causes	Diet low in fruits	Number	15144842.81 (5303932.67-23469953.15)	19665251.36 (7102893.33-29755809.64)
DALYs	Both	50-69	All causes	Diet low in fruits	Rate	2220.68 (777.71-3441.39)	1368.93 (494.44-2071.35)
DALYs	Both	50-69	All causes	Diet low in legumes	Number	3562198.66 (-3119069.85-8832983.32)	4152271.57 (-3496803.83-10401564.16)
DALYs	Both	50-69	All causes	Diet low in legumes	Rate	522.32 (-457.35-1295.18)	289.05 (-243.42-724.07)
DALYs	Both	50-69	All causes	Diet low in milk	Number	975028.89 (305478.94-1550561.57)	1676793.93 (557718.49-2647451.09)
DALYs	Both	50-69	All causes	Diet low in milk	Rate	142.97 (44.79-227.36)	116.72 (38.82-184.29)
DALYs	Both	50-69	All causes	Diet low in nuts and seeds	Number	6128743.51 (1821495.84-9736754.64)	7225320.65 (2137721.26-11688750.54)
DALYs	Both	50-69	All causes	Diet low in nuts and seeds	Rate	898.66 (267.09-1427.70)	502.97 (148.81-813.67)
DALYs	Both	50-69	All causes	Diet low in polyunsaturated fatty acids	Number	5418316.19 (-17609058.25-19988350.19)	8259642.04 (-25719532.72-30499858.80)
DALYs	Both	50-69	All causes	Diet low in polyunsaturated fatty acids	Rate	794.49 (-2582.01-2930.89)	574.97 (-1790.38-2123.15)
DALYs	Both	50-69	All causes	Diet low in seafood omega-3 fatty acids	Number	5926039.99 (1207806.18-9789572.07)	6863564.29 (1380837.05-11477235.89)
DALYs	Both	50-69	All causes	Diet low in seafood omega-3 fatty acids	Rate	868.93 (177.10-1435.44)	477.78 (96.12-798.95)
DALYs	Both	50-69	All causes	Diet low in vegetables	Number	8470544.05 (4272508.27-12141792.98)	8988716.01 (5106618.17-12690825.08)
DALYs	Both	50-69	All causes	Diet low in vegetables	Rate	1242.03 (626.48-1780.35)	625.72 (355.48-883.43)
DALYs	Both	50-69	All causes	Diet low in whole grains	Number	12534494.08 (5299412.90-18794034.57)	18843321.34 (7632657.02-28242875.84)
DALYs	Both	50-69	All causes	Diet low in whole grains	Rate	1837.93 (777.05-2755.76)	1311.71 (531.32-1966.03)
DALYs	Both	50-69	All causes	Dietary risks	Number	58773414.11 (17416417.52-83899877.75)	82417098.89 (23058020.70-119816591.40)
DALYs	Both	50-69	All causes	Dietary risks	Rate	8617.93 (2553.76-12302.21)	5737.19 (1605.11-8340.63)
DALYs	Both	55-59	All causes	Diet high in processed meat	Number	791472.58 (208308.06-1301548.25)	1225920.66 (269880.03-2099767.52)
DALYs	Both	55-59	All causes	Diet high in processed meat	Rate	427.36 (112.48-702.78)	309.79 (68.20-530.61)
DALYs	Both	55-59	All causes	Diet high in red meat	Number	514025.16 (-49326.51-831579.77)	1167120.05 (-563.42-1617024.71)
DALYs	Both	55-59	All causes	Diet high in red meat	Rate	277.55 (-26.63-449.02)	294.93 (-0.14-408.62)
DALYs	Both	55-59	All causes	Diet high in sodium	Number	3698869.14 (1242443.15-7627479.50)	4680487.54 (1242742.67-9870929.55)
DALYs	Both	55-59	All causes	Diet high in sodium	Rate	1997.23 (670.87-4118.51)	1182.75 (314.04-2494.37)
DALYs	Both	55-59	All causes	Diet high in sugar-sweetened beverages	Number	109663.77 (44626.91-171230.27)	436957.33 (199601.60-675801.15)
DALYs	Both	55-59	All causes	Diet high in sugar-sweetened beverages	Rate	59.21 (24.10-92.46)	110.42 (50.44-170.77)
DALYs	Both	55-59	All causes	Diet high in trans fatty acids	Number	396259.02 (43577.75-760734.61)	329438.56 (33301.09-686697.97)
DALYs	Both	55-59	All causes	Diet high in trans fatty acids	Rate	213.96 (23.53-410.76)	83.25 (8.42-173.53)
DALYs	Both	55-59	All causes	Diet low in calcium	Number	183317.99 (137388.57-230615.49)	248965.83 (186289.80-311235.23)
DALYs	Both	55-59	All causes	Diet low in calcium	Rate	98.98 (74.18-124.52)	62.91 (47.08-78.65)
DALYs	Both	55-59	All causes	Diet low in fiber	Number	1670649.77 (482237.79-2784767.62)	1885226.93 (603960.24-3075590.10)
DALYs	Both	55-59	All causes	Diet low in fiber	Rate	902.08 (260.39-1503.65)	476.39 (152.62-777.20)
DALYs	Both	55-59	All causes	Diet low in fruits	Number	3861084.20 (1287211.62-5959843.03)	5136551.24 (1772738.20-7820350.59)
DALYs	Both	55-59	All causes	Diet low in fruits	Rate	2084.82 (695.04-3218.06)	1298.00 (447.97-1976.19)
DALYs	Both	55-59	All causes	Diet low in legumes	Number	893178.30 (-795245.37-2194547.14)	1086869.80 (-923372.17-2668255.02)
DALYs	Both	55-59	All causes	Diet low in legumes	Rate	482.28 (-429.40-1184.96)	274.65 (-233.34-674.26)
DALYs	Both	55-59	All causes	Diet low in milk	Number	246526.86 (74535.90-393715.55)	425550.55 (132493.22-678970.39)
DALYs	Both	55-59	All causes	Diet low in milk	Rate	133.11 (40.25-212.59)	107.54 (33.48-171.58)
DALYs	Both	55-59	All causes	Diet low in nuts and seeds	Number	1568796.18 (474766.25-2488398.31)	1925313.74 (579320.00-3113581.21)
DALYs	Both	55-59	All causes	Diet low in nuts and seeds	Rate	847.08 (256.35-1343.63)	486.52 (146.39-786.80)
DALYs	Both	55-59	All causes	Diet low in polyunsaturated fatty acids	Number	1393153.74 (-4743004.93-5114807.57)	2190391.73 (-7085289.24-8051829.33)
DALYs	Both	55-59	All causes	Diet low in polyunsaturated fatty acids	Rate	752.24 (-2561.02-2761.78)	553.51 (-1790.44-2034.69)
DALYs	Both	55-59	All causes	Diet low in seafood omega-3 fatty acids	Number	1538053.58 (326703.78-2524691.59)	1825073.62 (381670.70-3078684.52)
DALYs	Both	55-59	All causes	Diet low in seafood omega-3 fatty acids	Rate	830.48 (176.41-1363.22)	461.19 (96.45-777.98)
DALYs	Both	55-59	All causes	Diet low in vegetables	Number	2103745.45 (1009804.47-3041248.33)	2286372.10 (1272587.42-3283270.46)
DALYs	Both	55-59	All causes	Diet low in vegetables	Rate	1135.93 (545.25-1642.14)	577.76 (321.58-829.68)
DALYs	Both	55-59	All causes	Diet low in whole grains	Number	3097356.71 (1383537.18-4541186.61)	4807293.80 (2060644.98-7251363.55)
DALYs	Both	55-59	All causes	Diet low in whole grains	Rate	1672.44 (747.05-2452.05)	1214.80 (520.72-1832.41)
DALYs	Both	55-59	All causes	Dietary risks	Number	14348569.44 (4158413.88-20209733.27)	20560618.60 (5365940.28-29527306.29)
DALYs	Both	55-59	All causes	Dietary risks	Rate	7747.61 (2245.36-10912.39)	5195.64 (1355.97-7461.52)
DALYs	Both	60-64	All causes	Diet high in processed meat	Number	996098.01 (253536.28-1659701.26)	1386311.02 (311372.94-2418733.42)
DALYs	Both	60-64	All causes	Diet high in processed meat	Rate	620.20 (157.86-1033.38)	433.16 (97.29-755.74)
DALYs	Both	60-64	All causes	Diet high in red meat	Number	691042.35 (-518.88-906977.36)	1275685.86 (-409.64-1768715.32)
DALYs	Both	60-64	All causes	Diet high in red meat	Rate	430.26 (-0.32-564.71)	398.59 (-0.13-552.64)
DALYs	Both	60-64	All causes	Diet high in sodium	Number	4402210.37 (1316871.17-9246043.71)	5312247.62 (1216437.79-11595574.75)
DALYs	Both	60-64	All causes	Diet high in sodium	Rate	2740.94 (819.92-5756.86)	1659.83 (380.08-3623.08)
DALYs	Both	60-64	All causes	Diet high in sugar-sweetened beverages	Number	124347.44 (54217.97-197196.02)	451801.87 (214991.60-683816.47)
DALYs	Both	60-64	All causes	Diet high in sugar-sweetened beverages	Rate	77.42 (33.76-122.78)	141.17 (67.17-213.66)
DALYs	Both	60-64	All causes	Diet high in trans fatty acids	Number	408884.31 (38364.01-775057.27)	297725.57 (24538.64-560019.49)
DALYs	Both	60-64	All causes	Diet high in trans fatty acids	Rate	254.58 (23.89-482.57)	93.03 (7.67-174.98)
DALYs	Both	60-64	All causes	Diet low in calcium	Number	188850.72 (143717.78-235022.74)	251847.26 (190879.97-309424.72)
DALYs	Both	60-64	All causes	Diet low in calcium	Rate	117.58 (89.48-146.33)	78.69 (59.64-96.68)
DALYs	Both	60-64	All causes	Diet low in fiber	Number	1628901.63 (456091.03-2770879.11)	1729301.56 (570196.28-2862424.43)
DALYs	Both	60-64	All causes	Diet low in fiber	Rate	1014.20 (283.98-1725.23)	540.33 (178.16-894.37)
DALYs	Both	60-64	All causes	Diet low in fruits	Number	4052438.54 (1453819.61-6320045.62)	4974854.24 (1844592.62-7639872.23)
DALYs	Both	60-64	All causes	Diet low in fruits	Rate	2523.17 (905.19-3935.04)	1554.41 (576.35-2387.10)
DALYs	Both	60-64	All causes	Diet low in legumes	Number	988726.27 (-846104.09-2493236.39)	1093322.56 (-908744.59-2743160.82)
DALYs	Both	60-64	All causes	Diet low in legumes	Rate	615.61 (-526.81-1552.36)	341.61 (-283.94-857.11)
DALYs	Both	60-64	All causes	Diet low in milk	Number	267406.83 (85266.56-419842.83)	432502.12 (149138.21-675858.90)
DALYs	Both	60-64	All causes	Diet low in milk	Rate	166.50 (53.09-261.41)	135.14 (46.60-211.17)
DALYs	Both	60-64	All causes	Diet low in nuts and seeds	Number	1645826.60 (476232.95-2664576.63)	1813142.29 (517571.48-2951582.91)
DALYs	Both	60-64	All causes	Diet low in nuts and seeds	Rate	1024.74 (296.52-1659.04)	566.52 (161.72-922.23)
DALYs	Both	60-64	All causes	Diet low in polyunsaturated fatty acids	Number	1482389.48 (-4645920.94-5515537.97)	2120472.99 (-6426944.40-7885786.51)
DALYs	Both	60-64	All causes	Diet low in polyunsaturated fatty acids	Rate	922.98 (-2892.69-3434.13)	662.55 (-2008.12-2463.94)
DALYs	Both	60-64	All causes	Diet low in seafood omega-3 fatty acids	Number	1561800.03 (305029.69-2604575.54)	1738278.49 (348938.60-2952358.09)
DALYs	Both	60-64	All causes	Diet low in seafood omega-3 fatty acids	Rate	972.42 (189.92-1621.68)	543.13 (109.03-922.47)
DALYs	Both	60-64	All causes	Diet low in vegetables	Number	2325036.04 (1141371.63-3359461.98)	2367565.57 (1346720.55-3388199.85)
DALYs	Both	60-64	All causes	Diet low in vegetables	Rate	1447.64 (710.65-2091.70)	739.75 (420.79-1058.65)
DALYs	Both	60-64	All causes	Diet low in whole grains	Number	3529096.69 (1384189.23-5414555.35)	4956766.00 (1908044.95-7542596.23)
DALYs	Both	60-64	All causes	Diet low in whole grains	Rate	2197.32 (861.84-3371.26)	1548.76 (596.17-2356.71)
DALYs	Both	60-64	All causes	Dietary risks	Number	16551718.29 (4913625.30-23951225.91)	21840317.50 (6280090.99-32118258.31)
DALYs	Both	60-64	All causes	Dietary risks	Rate	10305.58 (3059.37-14912.73)	6824.08 (1962.23-10035.46)
DALYs	Both	65-69	All causes	Diet high in processed meat	Number	882153.75 (199018.66-1507846.68)	1371681.29 (282466.73-2383549.63)
DALYs	Both	65-69	All causes	Diet high in processed meat	Rate	713.66 (161.01-1219.85)	497.27 (102.40-864.10)
DALYs	Both	65-69	All causes	Diet high in red meat	Number	644896.83 (-401.64-839603.95)	1259232.97 (-577.14-1734233.23)
DALYs	Both	65-69	All causes	Diet high in red meat	Rate	521.72 (-0.32-679.24)	456.50 (-0.21-628.70)
DALYs	Both	65-69	All causes	Diet high in sodium	Number	4699265.03 (1419114.12-9743105.52)	6771040.16 (1831238.08-14104833.49)
DALYs	Both	65-69	All causes	Diet high in sodium	Rate	3801.70 (1148.06-7882.17)	2454.68 (663.87-5113.37)
DALYs	Both	65-69	All causes	Diet high in sugar-sweetened beverages	Number	120837.98 (53377.11-191907.78)	439801.67 (212899.53-701073.25)
DALYs	Both	65-69	All causes	Diet high in sugar-sweetened beverages	Rate	97.76 (43.18-155.25)	159.44 (77.18-254.16)
DALYs	Both	65-69	All causes	Diet high in trans fatty acids	Number	363574.61 (37130.78-685875.61)	265251.44 (24104.38-520345.56)
DALYs	Both	65-69	All causes	Diet high in trans fatty acids	Rate	294.13 (30.04-554.87)	96.16 (8.74-188.64)
DALYs	Both	65-69	All causes	Diet low in calcium	Number	174620.18 (135556.24-214876.40)	263333.39 (201629.32-324584.06)
DALYs	Both	65-69	All causes	Diet low in calcium	Rate	141.27 (109.66-173.83)	95.47 (73.10-117.67)
DALYs	Both	65-69	All causes	Diet low in fiber	Number	1445389.57 (400638.88-2506452.70)	1642352.86 (515547.78-2765406.10)
DALYs	Both	65-69	All causes	Diet low in fiber	Rate	1169.32 (324.12-2027.72)	595.40 (186.90-1002.53)
DALYs	Both	65-69	All causes	Diet low in fruits	Number	3678730.84 (1472591.99-5707612.24)	5046137.11 (1940743.28-7685069.55)
DALYs	Both	65-69	All causes	Diet low in fruits	Rate	2976.09 (1191.33-4617.46)	1829.36 (703.57-2786.04)
DALYs	Both	65-69	All causes	Diet low in legumes	Number	845712.34 (-702412.21-2203941.40)	1029182.81 (-833011.61-2681386.58)
DALYs	Both	65-69	All causes	Diet low in legumes	Rate	684.18 (-568.25-1782.99)	373.11 (-301.99-972.07)
DALYs	Both	65-69	All causes	Diet low in milk	Number	253188.03 (85906.98-396131.27)	469004.89 (171771.09-729467.75)
DALYs	Both	65-69	All causes	Diet low in milk	Rate	204.83 (69.50-320.47)	170.03 (62.27-264.45)
DALYs	Both	65-69	All causes	Diet low in nuts and seeds	Number	1375437.42 (387086.15-2255911.12)	1701244.48 (453517.91-2819955.13)
DALYs	Both	65-69	All causes	Diet low in nuts and seeds	Rate	1112.73 (313.15-1825.03)	616.75 (164.41-1022.31)
DALYs	Both	65-69	All causes	Diet low in polyunsaturated fatty acids	Number	1270409.93 (-3682114.67-4819601.62)	2046053.62 (-5689244.45-7644750.81)
DALYs	Both	65-69	All causes	Diet low in polyunsaturated fatty acids	Rate	1027.76 (-2978.83-3899.06)	741.75 (-2062.50-2771.42)
DALYs	Both	65-69	All causes	Diet low in seafood omega-3 fatty acids	Number	1357867.76 (263305.55-2343453.27)	1628097.43 (298673.04-2839303.44)
DALYs	Both	65-69	All causes	Diet low in seafood omega-3 fatty acids	Rate	1098.51 (213.01-1895.85)	590.23 (108.28-1029.32)
DALYs	Both	65-69	All causes	Diet low in vegetables	Number	2192572.98 (1206879.49-3104673.85)	2361726.72 (1371223.13-3323553.24)
DALYs	Both	65-69	All causes	Diet low in vegetables	Rate	1773.79 (976.37-2511.68)	856.19 (497.10-1204.88)
DALYs	Both	65-69	All causes	Diet low in whole grains	Number	3107125.86 (1167237.33-4840824.54)	4908196.71 (1815851.51-7569783.48)
DALYs	Both	65-69	All causes	Diet low in whole grains	Rate	2513.66 (944.29-3916.23)	1779.35 (658.29-2744.24)
DALYs	Both	65-69	All causes	Dietary risks	Number	15827196.87 (5099897.58-23228700.84)	23369988.83 (7106503.82-34408796.80)
DALYs	Both	65-69	All causes	Dietary risks	Rate	12804.20 (4125.82-18792.01)	8472.23 (2576.29-12474.09)
DALYs	Both	70+	All causes	Diet high in processed meat	Number	2140865.71 (476337.07-3684932.09)	3483332.14 (682619.06-6026957.23)
DALYs	Both	70+	All causes	Diet high in processed meat	Rate	1059.80 (235.80-1824.16)	704.60 (138.08-1219.12)
DALYs	Both	70+	All causes	Diet high in red meat	Number	1769676.96 (-767.71-2816842.92)	3466761.17 (-926.29-5561564.40)
DALYs	Both	70+	All causes	Diet high in red meat	Rate	876.05 (-0.38-1394.43)	701.25 (-0.19-1124.98)
DALYs	Both	70+	All causes	Diet high in sodium	Number	10035124.90 (2134987.70-22999198.39)	16982821.53 (2808253.26-39913225.66)
DALYs	Both	70+	All causes	Diet high in sodium	Rate	4967.71 (1056.89-11385.35)	3435.26 (568.05-8073.58)
DALYs	Both	70+	All causes	Diet high in sugar-sweetened beverages	Number	289426.38 (127655.46-449129.21)	993719.33 (476160.42-1545588.26)
DALYs	Both	70+	All causes	Diet high in sugar-sweetened beverages	Rate	143.28 (63.19-222.33)	201.01 (96.32-312.64)
DALYs	Both	70+	All causes	Diet high in trans fatty acids	Number	910195.31 (88378.38-1757981.03)	594877.36 (54792.73-1137653.23)
DALYs	Both	70+	All causes	Diet high in trans fatty acids	Rate	450.58 (43.75-870.26)	120.33 (11.08-230.12)
DALYs	Both	70+	All causes	Diet low in calcium	Number	380076.46 (300853.95-465865.69)	658899.59 (509490.69-805082.07)
DALYs	Both	70+	All causes	Diet low in calcium	Rate	188.15 (148.93-230.62)	133.28 (103.06-162.85)
DALYs	Both	70+	All causes	Diet low in fiber	Number	3394719.46 (1247724.48-5575397.54)	4338813.02 (1685122.42-7145197.26)
DALYs	Both	70+	All causes	Diet low in fiber	Rate	1680.50 (617.66-2760.00)	877.65 (340.86-1445.32)
DALYs	Both	70+	All causes	Diet low in fruits	Number	7902422.87 (3737368.04-11819513.68)	13096944.47 (6647462.98-18942799.69)
DALYs	Both	70+	All causes	Diet low in fruits	Rate	3911.96 (1850.12-5851.04)	2649.23 (1344.64-3831.72)
DALYs	Both	70+	All causes	Diet low in legumes	Number	2234298.68 (-1759957.60-6001920.24)	2908671.47 (-2259977.44-7849898.36)
DALYs	Both	70+	All causes	Diet low in legumes	Rate	1106.05 (-871.24-2971.15)	588.36 (-457.14-1587.86)
DALYs	Both	70+	All causes	Diet low in milk	Number	563254.54 (194894.64-881415.46)	1187493.89 (449454.18-1842055.55)
DALYs	Both	70+	All causes	Diet low in milk	Rate	278.83 (96.48-436.33)	240.20 (90.91-372.61)
DALYs	Both	70+	All causes	Diet low in nuts and seeds	Number	3499399.38 (966091.15-5932369.57)	4665774.04 (1241305.84-7977610.12)
DALYs	Both	70+	All causes	Diet low in nuts and seeds	Rate	1732.32 (478.25-2936.72)	943.79 (251.09-1613.70)
DALYs	Both	70+	All causes	Diet low in polyunsaturated fatty acids	Number	3050233.51 (-8080091.23-11824224.66)	5399039.03 (-13634032.38-21119961.65)
DALYs	Both	70+	All causes	Diet low in polyunsaturated fatty acids	Rate	1509.96 (-3999.91-5853.38)	1092.11 (-2757.87-4272.11)
DALYs	Both	70+	All causes	Diet low in seafood omega-3 fatty acids	Number	3365579.83 (619501.41-5865440.91)	4490323.49 (789080.84-8058605.93)
DALYs	Both	70+	All causes	Diet low in seafood omega-3 fatty acids	Rate	1666.07 (306.67-2903.58)	908.30 (159.61-1630.08)
DALYs	Both	70+	All causes	Diet low in vegetables	Number	5199274.98 (3235117.64-7163700.19)	7034124.43 (4608980.55-9755084.53)
DALYs	Both	70+	All causes	Diet low in vegetables	Rate	2573.81 (1601.49-3546.26)	1422.85 (932.30-1973.24)
DALYs	Both	70+	All causes	Diet low in whole grains	Number	7332758.94 (3075770.53-11633914.50)	12598884.33 (5188384.20-20093290.33)
DALYs	Both	70+	All causes	Diet low in whole grains	Rate	3629.95 (1522.61-5759.17)	2548.48 (1049.50-4064.44)
DALYs	Both	70+	All causes	Dietary risks	Number	37650723.83 (10944693.52-57028259.84)	62510980.75 (19491062.65-95924980.49)
DALYs	Both	70+	All causes	Dietary risks	Rate	18638.33 (5417.98-28230.84)	12644.62 (3942.62-19403.55)
DALYs	Both	70-74	All causes	Diet high in processed meat	Number	704444.02 (154646.90-1215769.43)	1229688.44 (233644.15-2146604.50)
DALYs	Both	70-74	All causes	Diet high in processed meat	Rate	832.07 (182.67-1436.04)	597.40 (113.51-1042.85)
DALYs	Both	70-74	All causes	Diet high in red meat	Number	533930.78 (-285.92-749700.95)	1150336.70 (-310.31-1662912.11)
DALYs	Both	70-74	All causes	Diet high in red meat	Rate	630.67 (-0.34-885.53)	558.85 (-0.15-807.87)
DALYs	Both	70-74	All causes	Diet high in sodium	Number	3834522.13 (963985.42-8211117.06)	5908250.45 (1275494.89-13028737.74)
DALYs	Both	70-74	All causes	Diet high in sodium	Rate	4529.26 (1138.64-9698.80)	2870.32 (619.66-6329.57)
DALYs	Both	70-74	All causes	Diet high in sugar-sweetened beverages	Number	98008.48 (42083.45-160394.39)	378514.55 (183098.93-579289.88)
DALYs	Both	70-74	All causes	Diet high in sugar-sweetened beverages	Rate	115.77 (49.71-189.45)	183.89 (88.95-281.43)
DALYs	Both	70-74	All causes	Diet high in trans fatty acids	Number	289509.71 (26922.03-564656.41)	209516.44 (19952.80-409387.57)
DALYs	Both	70-74	All causes	Diet high in trans fatty acids	Rate	341.96 (31.80-666.96)	101.79 (9.69-198.89)
DALYs	Both	70-74	All causes	Diet low in calcium	Number	143933.90 (113193.54-174796.17)	231731.02 (181122.92-284642.42)
DALYs	Both	70-74	All causes	Diet low in calcium	Rate	170.01 (133.70-206.47)	112.58 (87.99-138.28)
DALYs	Both	70-74	All causes	Diet low in fiber	Number	1046793.04 (340512.16-1733015.08)	1368711.30 (466709.06-2305582.12)
DALYs	Both	70-74	All causes	Diet low in fiber	Rate	1236.45 (402.21-2047.00)	664.94 (226.73-1120.09)
DALYs	Both	70-74	All causes	Diet low in fruits	Number	2981966.29 (1321945.07-4541974.58)	4357940.85 (2029749.16-6472680.33)
DALYs	Both	70-74	All causes	Diet low in fruits	Rate	3522.24 (1561.45-5364.89)	2117.16 (986.08-3144.53)
DALYs	Both	70-74	All causes	Diet low in legumes	Number	654037.47 (-520924.28-1754433.25)	872195.68 (-682612.71-2291701.67)
DALYs	Both	70-74	All causes	Diet low in legumes	Rate	772.54 (-615.30-2072.30)	423.73 (-331.62-1113.35)
DALYs	Both	70-74	All causes	Diet low in milk	Number	200134.53 (70110.60-308030.25)	420538.71 (158683.51-653639.32)
DALYs	Both	70-74	All causes	Diet low in milk	Rate	236.39 (82.81-363.84)	204.30 (77.09-317.55)
DALYs	Both	70-74	All causes	Diet low in nuts and seeds	Number	1059500.42 (293988.04-1757201.16)	1427164.63 (376193.44-2483137.47)
DALYs	Both	70-74	All causes	Diet low in nuts and seeds	Rate	1251.46 (347.25-2075.57)	693.34 (182.76-1206.35)
DALYs	Both	70-74	All causes	Diet low in polyunsaturated fatty acids	Number	972373.03 (-2693767.04-3743232.88)	1723323.39 (-4596423.09-6557617.89)
DALYs	Both	70-74	All causes	Diet low in polyunsaturated fatty acids	Rate	1148.55 (-3181.82-4421.43)	837.22 (-2233.02-3185.80)
DALYs	Both	70-74	All causes	Diet low in seafood omega-3 fatty acids	Number	1054532.89 (198027.73-1826240.10)	1389941.25 (246829.69-2478320.83)
DALYs	Both	70-74	All causes	Diet low in seafood omega-3 fatty acids	Rate	1245.59 (233.91-2157.12)	675.26 (119.91-1204.01)
DALYs	Both	70-74	All causes	Diet low in vegetables	Number	1923862.12 (1122973.55-2664758.99)	2151952.92 (1340297.02-3001874.82)
DALYs	Both	70-74	All causes	Diet low in vegetables	Rate	2272.43 (1326.43-3147.56)	1045.45 (651.14-1458.36)
DALYs	Both	70-74	All causes	Diet low in whole grains	Number	2441989.34 (876918.80-3919359.99)	4254147.37 (1505626.64-6815260.44)
DALYs	Both	70-74	All causes	Diet low in whole grains	Rate	2884.43 (1035.80-4629.47)	2066.73 (731.46-3310.96)
DALYs	Both	70-74	All causes	Dietary risks	Number	13020092.54 (4136296.89-19423520.46)	20681545.94 (6092407.43-31248146.60)
DALYs	Both	70-74	All causes	Dietary risks	Rate	15379.06 (4885.71-22942.66)	10047.43 (2959.79-15180.85)
DALYs	Both	75-79	All causes	Diet high in processed meat	Number	708790.44 (160730.24-1204844.59)	875803.03 (175625.85-1555663.03)
DALYs	Both	75-79	All causes	Diet high in processed meat	Rate	1151.47 (261.11-1957.33)	664.07 (133.17-1179.57)
DALYs	Both	75-79	All causes	Diet high in red meat	Number	560977.08 (-203.59-871216.62)	836023.98 (-243.67-1267228.32)
DALYs	Both	75-79	All causes	Diet high in red meat	Rate	911.34 (-0.33-1415.33)	633.91 (-0.18-960.86)
DALYs	Both	75-79	All causes	Diet high in sodium	Number	3090331.81 (696791.65-6981134.78)	4405577.88 (825368.01-10244149.28)
DALYs	Both	75-79	All causes	Diet high in sodium	Rate	5020.40 (1131.97-11341.20)	3340.48 (625.83-7767.52)
DALYs	Both	75-79	All causes	Diet high in sugar-sweetened beverages	Number	89216.96 (39411.38-141155.28)	263828.06 (126679.35-409573.74)
DALYs	Both	75-79	All causes	Diet high in sugar-sweetened beverages	Rate	144.94 (64.03-229.31)	200.04 (96.05-310.56)
DALYs	Both	75-79	All causes	Diet high in trans fatty acids	Number	249641.04 (23742.12-491320.81)	153904.30 (14154.43-310990.07)
DALYs	Both	75-79	All causes	Diet high in trans fatty acids	Rate	405.55 (38.57-798.18)	116.70 (10.73-235.81)
DALYs	Both	75-79	All causes	Diet low in calcium	Number	115494.82 (91108.85-139711.43)	169026.57 (134274.26-207133.25)
DALYs	Both	75-79	All causes	Diet low in calcium	Rate	187.63 (148.01-226.97)	128.16 (101.81-157.06)
DALYs	Both	75-79	All causes	Diet low in fiber	Number	995054.56 (342056.54-1662063.60)	1027736.25 (366410.09-1727924.31)
DALYs	Both	75-79	All causes	Diet low in fiber	Rate	1616.52 (555.69-2700.11)	779.27 (277.83-1310.18)
DALYs	Both	75-79	All causes	Diet low in fruits	Number	2301986.36 (1029704.00-3485766.40)	3113559.09 (1499907.36-4605664.62)
DALYs	Both	75-79	All causes	Diet low in fruits	Rate	3739.69 (1672.81-5662.80)	2360.82 (1137.29-3492.20)
DALYs	Both	75-79	All causes	Diet low in legumes	Number	660474.33 (-520544.76-1762466.97)	649616.12 (-494799.34-1734908.67)
DALYs	Both	75-79	All causes	Diet low in legumes	Rate	1072.97 (-845.65-2863.22)	492.56 (-375.18-1315.48)
DALYs	Both	75-79	All causes	Diet low in milk	Number	174775.08 (61047.12-271393.10)	299010.99 (121365.95-454895.01)
DALYs	Both	75-79	All causes	Diet low in milk	Rate	283.93 (99.17-440.89)	226.72 (92.02-344.92)
DALYs	Both	75-79	All causes	Diet low in nuts and seeds	Number	1028377.91 (277451.52-1739537.99)	1054608.31 (275276.50-1794621.48)
DALYs	Both	75-79	All causes	Diet low in nuts and seeds	Rate	1670.65 (450.73-2825.97)	799.65 (208.73-1360.75)
DALYs	Both	75-79	All causes	Diet low in polyunsaturated fatty acids	Number	905852.39 (-2407447.38-3530992.38)	1272789.83 (-3251016.86-4919495.01)
DALYs	Both	75-79	All causes	Diet low in polyunsaturated fatty acids	Rate	1471.60 (-3911.02-5736.27)	965.08 (-2465.05-3730.16)
DALYs	Both	75-79	All causes	Diet low in seafood omega-3 fatty acids	Number	968638.98 (175783.43-1706347.13)	1065597.98 (189533.81-1882277.38)
DALYs	Both	75-79	All causes	Diet low in seafood omega-3 fatty acids	Rate	1573.60 (285.57-2772.05)	807.98 (143.71-1427.22)
DALYs	Both	75-79	All causes	Diet low in vegetables	Number	1466313.08 (871165.17-2067555.74)	1602946.55 (986353.17-2250456.22)
DALYs	Both	75-79	All causes	Diet low in vegetables	Rate	2382.10 (1415.25-3358.85)	1215.42 (747.89-1706.39)
DALYs	Both	75-79	All causes	Diet low in whole grains	Number	2220243.98 (875817.21-3517337.51)	3059518.41 (1180553.85-4910477.32)
DALYs	Both	75-79	All causes	Diet low in whole grains	Rate	3606.90 (1422.81-5714.09)	2319.85 (895.14-3723.32)
DALYs	Both	75-79	All causes	Dietary risks	Number	11337208.14 (3296564.17-17232580.88)	15343706.07 (4903555.57-23391720.36)
DALYs	Both	75-79	All causes	Dietary risks	Rate	18417.86 (5355.43-27995.19)	11634.21 (3718.07-17736.53)
DALYs	Both	80-84	All causes	Diet high in processed meat	Number	433031.96 (93764.78-737435.94)	663571.40 (126313.60-1138219.64)
DALYs	Both	80-84	All causes	Diet high in processed meat	Rate	1224.09 (265.05-2084.57)	757.65 (144.22-1299.59)
DALYs	Both	80-84	All causes	Diet high in red meat	Number	378159.69 (-116.85-692160.60)	671675.16 (-160.14-1191507.47)
DALYs	Both	80-84	All causes	Diet high in red meat	Rate	1068.97 (-0.33-1956.59)	766.90 (-0.18-1360.43)
DALYs	Both	80-84	All causes	Diet high in sodium	Number	1841753.64 (250557.91-4567036.86)	3185296.70 (314430.62-8033620.41)
DALYs	Both	80-84	All causes	Diet high in sodium	Rate	5206.23 (708.27-12910.01)	3636.89 (359.01-9172.57)
DALYs	Both	80-84	All causes	Diet high in sugar-sweetened beverages	Number	55939.18 (24193.27-86138.08)	171218.66 (80592.39-266166.85)
DALYs	Both	80-84	All causes	Diet high in sugar-sweetened beverages	Rate	158.13 (68.39-243.49)	195.49 (92.02-303.90)
DALYs	Both	80-84	All causes	Diet high in trans fatty acids	Number	184043.04 (17572.66-357048.02)	116963.46 (10711.31-226610.62)
DALYs	Both	80-84	All causes	Diet high in trans fatty acids	Rate	520.25 (49.67-1009.30)	133.55 (12.23-258.74)
DALYs	Both	80-84	All causes	Diet low in calcium	Number	74682.08 (58616.57-91620.81)	133243.92 (102597.58-164091.20)
DALYs	Both	80-84	All causes	Diet low in calcium	Rate	211.11 (165.70-258.99)	152.13 (117.14-187.35)
DALYs	Both	80-84	All causes	Diet low in fiber	Number	736394.05 (303219.09-1193922.53)	917336.94 (390816.45-1514854.34)
DALYs	Both	80-84	All causes	Diet low in fiber	Rate	2081.62 (857.13-3374.96)	1047.39 (446.22-1729.62)
DALYs	Both	80-84	All causes	Diet low in fruits	Number	1498811.42 (747887.07-2210123.94)	2577870.88 (1415260.57-3702858.16)
DALYs	Both	80-84	All causes	Diet low in fruits	Rate	4236.81 (2114.11-6247.54)	2943.34 (1615.91-4227.82)
DALYs	Both	80-84	All causes	Diet low in legumes	Number	493786.99 (-383023.93-1329244.04)	620436.72 (-474346.44-1645217.00)
DALYs	Both	80-84	All causes	Diet low in legumes	Rate	1395.83 (-1082.72-3757.48)	708.40 (-541.60-1878.46)
DALYs	Both	80-84	All causes	Diet low in milk	Number	110250.21 (36745.40-173258.06)	224066.77 (84805.70-346589.31)
DALYs	Both	80-84	All causes	Diet low in milk	Rate	311.65 (103.87-489.76)	255.83 (96.83-395.73)
DALYs	Both	80-84	All causes	Diet low in nuts and seeds	Number	785952.45 (211719.24-1333842.41)	1023717.31 (275940.67-1754113.31)
DALYs	Both	80-84	All causes	Diet low in nuts and seeds	Rate	2221.72 (598.48-3770.48)	1168.85 (315.06-2002.80)
DALYs	Both	80-84	All causes	Diet low in polyunsaturated fatty acids	Number	643527.20 (-1661582.33-2512535.01)	1114625.62 (-2784642.51-4368251.35)
DALYs	Both	80-84	All causes	Diet low in polyunsaturated fatty acids	Rate	1819.11 (-4696.93-7102.39)	1272.65 (-3179.43-4987.55)
DALYs	Both	80-84	All causes	Diet low in seafood omega-3 fatty acids	Number	727575.33 (132796.98-1305098.92)	958283.55 (162639.61-1741839.58)
DALYs	Both	80-84	All causes	Diet low in seafood omega-3 fatty acids	Rate	2056.70 (375.39-3689.23)	1094.14 (185.70-1988.79)
DALYs	Both	80-84	All causes	Diet low in vegetables	Number	1042680.79 (681901.03-1447335.82)	1422789.45 (940228.13-1992874.55)
DALYs	Both	80-84	All causes	Diet low in vegetables	Rate	2947.43 (1927.58-4091.30)	1624.50 (1073.53-2275.41)
DALYs	Both	80-84	All causes	Diet low in whole grains	Number	1446728.23 (668256.65-2309150.72)	2457377.27 (1152413.96-3928787.18)
DALYs	Both	80-84	All causes	Diet low in whole grains	Rate	4089.58 (1889.02-6527.46)	2805.77 (1315.80-4485.78)
DALYs	Both	80-84	All causes	Dietary risks	Number	7483257.95 (2037951.53-11487745.48)	12344720.34 (3682395.65-19314523.05)
DALYs	Both	80-84	All causes	Dietary risks	Rate	21153.53 (5760.84-32473.34)	14094.87 (4204.46-22052.81)
DALYs	Both	85+	All causes	Diet high in processed meat	Number	294599.29 (70612.37-503392.00)	714269.27 (150025.37-1226463.49)
DALYs	Both	85+	All causes	Diet high in processed meat	Rate	1443.10 (345.90-2465.87)	1034.25 (217.23-1775.90)
DALYs	Both	85+	All causes	Diet high in red meat	Number	296609.41 (-93.18-558947.20)	808725.33 (-198.13-1468619.51)
DALYs	Both	85+	All causes	Diet high in red meat	Rate	1452.95 (-0.46-2738.01)	1171.02 (-0.29-2126.54)
DALYs	Both	85+	All causes	Diet high in sodium	Number	1268517.32 (130679.10-3282925.91)	3483696.50 (308904.71-8840383.20)
DALYs	Both	85+	All causes	Diet high in sodium	Rate	6213.85 (640.13-16081.46)	5044.34 (447.29-12800.75)
DALYs	Both	85+	All causes	Diet high in sugar-sweetened beverages	Number	46261.75 (20024.60-71960.69)	180158.07 (84056.57-284568.74)
DALYs	Both	85+	All causes	Diet high in sugar-sweetened beverages	Rate	226.61 (98.09-352.50)	260.87 (121.71-412.05)
DALYs	Both	85+	All causes	Diet high in trans fatty acids	Number	187001.52 (17166.02-367454.55)	114493.15 (11281.66-233490.25)
DALYs	Both	85+	All causes	Diet high in trans fatty acids	Rate	916.03 (84.09-1799.98)	165.78 (16.34-338.09)
DALYs	Both	85+	All causes	Diet low in calcium	Number	45965.66 (35176.53-56867.42)	124898.08 (92013.96-158440.82)
DALYs	Both	85+	All causes	Diet low in calcium	Rate	225.16 (172.31-278.57)	180.85 (133.23-229.42)
DALYs	Both	85+	All causes	Diet low in fiber	Number	616477.80 (268325.08-999198.86)	1025028.52 (420668.25-1700480.68)
DALYs	Both	85+	All causes	Diet low in fiber	Rate	3019.83 (1314.39-4894.59)	1484.23 (609.12-2462.27)
DALYs	Both	85+	All causes	Diet low in fruits	Number	1119658.80 (607357.01-1622867.51)	3047573.65 (1846264.29-4291499.12)
DALYs	Both	85+	All causes	Diet low in fruits	Rate	5484.67 (2975.15-7949.64)	4412.84 (2673.36-6214.03)
DALYs	Both	85+	All causes	Diet low in legumes	Number	425999.88 (-335464.64-1176271.88)	766422.97 (-596484.43-2126985.86)
DALYs	Both	85+	All causes	Diet low in legumes	Rate	2086.77 (-1643.28-5761.99)	1109.77 (-863.70-3079.84)
DALYs	Both	85+	All causes	Diet low in milk	Number	78094.73 (25424.16-125271.65)	243877.42 (82134.57-387046.14)
DALYs	Both	85+	All causes	Diet low in milk	Rate	382.55 (124.54-613.65)	353.13 (118.93-560.44)
DALYs	Both	85+	All causes	Diet low in nuts and seeds	Number	625568.61 (169571.16-1069392.80)	1160283.79 (310407.32-2031096.59)
DALYs	Both	85+	All causes	Diet low in nuts and seeds	Rate	3064.36 (830.65-5238.44)	1680.07 (449.47-2941.00)
DALYs	Both	85+	All causes	Diet low in polyunsaturated fatty acids	Number	528480.89 (-1344462.94-2093455.60)	1288300.19 (-3127584.54-5120861.58)
DALYs	Both	85+	All causes	Diet low in polyunsaturated fatty acids	Rate	2588.77 (-6585.87-10254.83)	1865.44 (-4528.70-7414.93)
DALYs	Both	85+	All causes	Diet low in seafood omega-3 fatty acids	Number	614832.62 (110602.48-1123850.63)	1076500.71 (196497.24-1965248.22)
DALYs	Both	85+	All causes	Diet low in seafood omega-3 fatty acids	Rate	3011.77 (541.79-5505.20)	1558.76 (284.53-2845.65)
DALYs	Both	85+	All causes	Diet low in vegetables	Number	766418.99 (513655.81-1066260.69)	1856435.51 (1260755.25-2539329.68)
DALYs	Both	85+	All causes	Diet low in vegetables	Rate	3754.32 (2516.15-5223.09)	2688.09 (1825.56-3676.91)
DALYs	Both	85+	All causes	Diet low in whole grains	Number	1223797.40 (581173.99-1967871.15)	2827841.29 (1302086.97-4533302.42)
DALYs	Both	85+	All causes	Diet low in whole grains	Rate	5994.79 (2846.89-9639.65)	4094.67 (1885.40-6564.16)
DALYs	Both	85+	All causes	Dietary risks	Number	5810165.20 (1473558.39-9026687.33)	14141008.40 (4246887.67-22163170.52)
DALYs	Both	85+	All causes	Dietary risks	Rate	28461.19 (7218.25-44217.37)	20475.97 (6149.43-32091.95)
DALYs	Both	Age-standardized	All causes	Diet high in processed meat	Rate	171.28 (43.40-285.59)	120.21 (26.25-205.71)
DALYs	Both	Age-standardized	All causes	Diet high in red meat	Rate	120.59 (-0.10-161.36)	111.94 (-0.06-151.09)
DALYs	Both	Age-standardized	All causes	Diet high in sodium	Rate	745.54 (199.38-1624.22)	478.29 (105.88-1064.85)
DALYs	Both	Age-standardized	All causes	Diet high in sugar-sweetened beverages	Rate	24.62 (10.83-38.35)	41.84 (19.73-64.58)
DALYs	Both	Age-standardized	All causes	Diet high in trans fatty acids	Rate	82.97 (8.34-156.24)	28.92 (2.81-55.44)
DALYs	Both	Age-standardized	All causes	Diet low in calcium	Rate	35.73 (27.57-43.87)	23.56 (18.11-28.95)
DALYs	Both	Age-standardized	All causes	Diet low in fiber	Rate	360.49 (113.99-587.25)	195.12 (67.53-306.51)
DALYs	Both	Age-standardized	All causes	Diet low in fruits	Rate	780.29 (292.25-1186.84)	510.10 (207.69-758.19)
DALYs	Both	Age-standardized	All causes	Diet low in legumes	Rate	192.61 (-165.67-487.13)	107.02 (-89.10-268.59)
DALYs	Both	Age-standardized	All causes	Diet low in milk	Rate	49.31 (15.83-77.95)	40.50 (13.91-63.72)
DALYs	Both	Age-standardized	All causes	Diet low in nuts and seeds	Rate	331.82 (99.74-527.10)	189.88 (56.11-305.65)
DALYs	Both	Age-standardized	All causes	Diet low in polyunsaturated fatty acids	Rate	283.15 (-903.32-1053.07)	208.15 (-651.94-768.84)
DALYs	Both	Age-standardized	All causes	Diet low in seafood omega-3 fatty acids	Rate	322.93 (65.76-533.32)	181.07 (36.18-302.84)
DALYs	Both	Age-standardized	All causes	Diet low in vegetables	Rate	442.84 (248.95-625.16)	241.70 (146.31-335.38)
DALYs	Both	Age-standardized	All causes	Diet low in whole grains	Rate	649.43 (282.20-971.36)	470.13 (198.27-709.93)
DALYs	Both	Age-standardized	All causes	Dietary risks	Rate	3047.99 (889.68-4408.01)	2074.81 (579.23-3038.38)
DALYs	Both	All ages	All causes	Diet high in processed meat	Number	6807596.86 (1744339.25-11294868.73)	10357090.99 (2261201.54-17731835.65)
DALYs	Both	All ages	All causes	Diet high in processed meat	Rate	127.64 (32.70-211.77)	131.25 (28.65-224.70)
DALYs	Both	All ages	All causes	Diet high in red meat	Number	4603378.72 (-4405.41-6528372.88)	9633539.11 (-4908.53-13030228.39)
DALYs	Both	All ages	All causes	Diet high in red meat	Rate	86.31 (-0.08-122.40)	122.08 (-0.06-165.12)
DALYs	Both	All ages	All causes	Diet high in sodium	Number	29378002.22 (8128904.86-63898036.70)	41275914.09 (9297839.45-91456678.48)
DALYs	Both	All ages	All causes	Diet high in sodium	Rate	550.81 (152.41-1198.02)	523.05 (117.82-1158.95)
DALYs	Both	All ages	All causes	Diet high in sugar-sweetened beverages	Number	988550.71 (429794.01-1543491.17)	3607896.70 (1703480.55-5566159.87)
DALYs	Both	All ages	All causes	Diet high in sugar-sweetened beverages	Rate	18.53 (8.06-28.94)	45.72 (21.59-70.53)
DALYs	Both	All ages	All causes	Diet high in trans fatty acids	Number	3289971.10 (333972.61-6182535.73)	2491995.35 (241561.98-4781960.76)
DALYs	Both	All ages	All causes	Diet high in trans fatty acids	Rate	61.68 (6.26-115.92)	31.58 (3.06-60.60)
DALYs	Both	All ages	All causes	Diet low in calcium	Number	1464345.40 (1130282.03-1797771.65)	2031478.00 (1558142.83-2498107.98)
DALYs	Both	All ages	All causes	Diet low in calcium	Rate	27.45 (21.19-33.71)	25.74 (19.74-31.66)
DALYs	Both	All ages	All causes	Diet low in fiber	Number	14787437.27 (4539978.88-24101803.80)	16696607.48 (5749429.10-26277841.66)
DALYs	Both	All ages	All causes	Diet low in fiber	Rate	277.25 (85.12-451.88)	211.58 (72.86-333.00)
DALYs	Both	All ages	All causes	Diet low in fruits	Number	31960779.60 (11570708.29-48758343.65)	43766703.15 (17669818.05-65157800.46)
DALYs	Both	All ages	All causes	Diet low in fruits	Rate	599.23 (216.94-914.17)	554.62 (223.91-825.69)
DALYs	Both	All ages	All causes	Diet low in legumes	Number	7632410.85 (-6645116.73-19024659.13)	9162566.77 (-7635024.72-22951528.26)
DALYs	Both	All ages	All causes	Diet low in legumes	Rate	143.10 (-124.59-356.69)	116.11 (-96.75-290.84)
DALYs	Both	All ages	All causes	Diet low in milk	Number	1990054.51 (632505.34-3150305.92)	3492706.31 (1198014.75-5497563.18)
DALYs	Both	All ages	All causes	Diet low in milk	Rate	37.31 (11.86-59.07)	44.26 (15.18-69.67)
DALYs	Both	All ages	All causes	Diet low in nuts and seeds	Number	13400760.85 (4078746.70-21169200.57)	16261043.10 (4808156.27-26189581.66)
DALYs	Both	All ages	All causes	Diet low in nuts and seeds	Rate	251.25 (76.47-396.90)	206.06 (60.93-331.88)
DALYs	Both	All ages	All causes	Diet low in polyunsaturated fatty acids	Number	11394660.97 (-37434183.62-42146675.35)	17869860.54 (-56003352.20-65962498.52)
DALYs	Both	All ages	All causes	Diet low in polyunsaturated fatty acids	Rate	213.64 (-701.85-790.21)	226.45 (-709.68-835.88)
DALYs	Both	All ages	All causes	Diet low in seafood omega-3 fatty acids	Number	13048431.94 (2692892.75-21367228.90)	15511021.35 (3098824.40-25946111.30)
DALYs	Both	All ages	All causes	Diet low in seafood omega-3 fatty acids	Rate	244.64 (50.49-400.61)	196.56 (39.27-328.79)
DALYs	Both	All ages	All causes	Diet low in vegetables	Number	17756189.14 (9735692.58-25084218.51)	20655690.63 (12448914.02-28673801.94)
DALYs	Both	All ages	All causes	Diet low in vegetables	Rate	332.91 (182.53-470.30)	261.75 (157.75-363.36)
DALYs	Both	All ages	All causes	Diet low in whole grains	Number	26040480.46 (11368823.51-38788013.74)	40414150.19 (16951268.42-60948336.81)
DALYs	Both	All ages	All causes	Diet low in whole grains	Rate	488.23 (213.15-727.24)	512.13 (214.81-772.34)
DALYs	Both	All ages	All causes	Dietary risks	Number	121052104.50 (35656900.78-173664688.30)	178258703.00 (49769060.84-260914616.30)
DALYs	Both	All ages	All causes	Dietary risks	Rate	2269.60 (668.53-3256.04)	2258.91 (630.68-3306.34)
DALYs	Female	15-49	All causes	Diet high in processed meat	Number	389346.49 (90377.83-648399.60)	807840.88 (187489.31-1396284.94)
DALYs	Female	15-49	All causes	Diet high in processed meat	Rate	29.11 (6.76-48.48)	41.45 (9.62-71.65)
DALYs	Female	15-49	All causes	Diet high in red meat	Number	342212.82 (-564683.38-867373.68)	1006279.62 (-446.34-1440562.79)
DALYs	Female	15-49	All causes	Diet high in red meat	Rate	25.59 (-42.22-64.86)	51.63 (-0.02-73.92)
DALYs	Female	15-49	All causes	Diet high in sodium	Number	1249055.45 (278772.26-3172166.16)	1148967.37 (181957.67-3209276.39)
DALYs	Female	15-49	All causes	Diet high in sodium	Rate	93.40 (20.84-237.20)	58.96 (9.34-164.67)
DALYs	Female	15-49	All causes	Diet high in sugar-sweetened beverages	Number	111769.93 (48281.17-175472.92)	416556.17 (194682.80-652902.43)
DALYs	Female	15-49	All causes	Diet high in sugar-sweetened beverages	Rate	8.36 (3.61-13.12)	21.37 (9.99-33.50)
DALYs	Female	15-49	All causes	Diet high in trans fatty acids	Number	255553.35 (28214.61-501507.46)	205052.94 (20787.65-421445.11)
DALYs	Female	15-49	All causes	Diet high in trans fatty acids	Rate	19.11 (2.11-37.50)	10.52 (1.07-21.63)
DALYs	Female	15-49	All causes	Diet low in calcium	Number	200392.16 (139913.28-258846.64)	209572.09 (150745.70-264046.64)
DALYs	Female	15-49	All causes	Diet low in calcium	Rate	14.98 (10.46-19.36)	10.75 (7.74-13.55)
DALYs	Female	15-49	All causes	Diet low in fiber	Number	1816858.13 (415100.14-2975831.08)	1715467.89 (524015.02-2725308.05)
DALYs	Female	15-49	All causes	Diet low in fiber	Rate	135.85 (31.04-222.52)	88.02 (26.89-139.84)
DALYs	Female	15-49	All causes	Diet low in fruits	Number	3403742.14 (1063340.85-5075276.69)	3953384.93 (1453319.90-5845503.69)
DALYs	Female	15-49	All causes	Diet low in fruits	Rate	254.51 (79.51-379.50)	202.86 (74.57-299.95)
DALYs	Female	15-49	All causes	Diet low in legumes	Number	500542.53 (-480726.31-1174093.30)	565090.10 (-520139.73-1345697.51)
DALYs	Female	15-49	All causes	Diet low in legumes	Rate	37.43 (-35.95-87.79)	29.00 (-26.69-69.05)
DALYs	Female	15-49	All causes	Diet low in milk	Number	258602.02 (70601.27-423497.57)	322188.20 (85377.05-529220.39)
DALYs	Female	15-49	All causes	Diet low in milk	Rate	19.34 (5.28-31.67)	16.53 (4.38-27.16)
DALYs	Female	15-49	All causes	Diet low in nuts and seeds	Number	1125839.84 (390527.05-1751710.37)	1224608.43 (415914.97-1918854.55)
DALYs	Female	15-49	All causes	Diet low in nuts and seeds	Rate	84.18 (29.20-130.98)	62.84 (21.34-98.46)
DALYs	Female	15-49	All causes	Diet low in polyunsaturated fatty acids	Number	903288.49 (-3778324.70-3271492.73)	1186407.38 (-4706999.22-4271061.51)
DALYs	Female	15-49	All causes	Diet low in polyunsaturated fatty acids	Rate	67.54 (-282.52-244.62)	60.88 (-241.53-219.16)
DALYs	Female	15-49	All causes	Diet low in seafood omega-3 fatty acids	Number	1325434.81 (320949.65-2101932.70)	1423278.52 (329987.49-2261592.95)
DALYs	Female	15-49	All causes	Diet low in seafood omega-3 fatty acids	Rate	99.11 (24.00-157.17)	73.03 (16.93-116.05)
DALYs	Female	15-49	All causes	Diet low in vegetables	Number	1573063.59 (827571.27-2164929.40)	1773389.79 (1049084.59-2429729.35)
DALYs	Female	15-49	All causes	Diet low in vegetables	Rate	117.62 (61.88-161.88)	91.00 (53.83-124.67)
DALYs	Female	15-49	All causes	Diet low in whole grains	Number	1982160.52 (731555.31-2924076.30)	2811386.66 (1043583.52-4265656.24)
DALYs	Female	15-49	All causes	Diet low in whole grains	Rate	148.21 (54.70-218.65)	144.26 (53.55-218.88)
DALYs	Female	15-49	All causes	Dietary risks	Number	8937244.27 (2118063.34-12167548.23)	11773539.03 (2259336.54-16617485.49)
DALYs	Female	15-49	All causes	Dietary risks	Rate	668.27 (158.38-909.82)	604.13 (115.93-852.68)
DALYs	Female	25-29	All causes	Diet high in processed meat	Number	30777.14 (6729.39-52836.23)	65178.03 (14692.67-116848.53)
DALYs	Female	25-29	All causes	Diet high in processed meat	Rate	13.98 (3.06-24.01)	22.40 (5.05-40.16)
DALYs	Female	25-29	All causes	Diet high in red meat	Number	-5342.73 (-146237.50-82052.67)	43419.17 (-2768.94-72208.02)
DALYs	Female	25-29	All causes	Diet high in red meat	Rate	-2.43 (-66.44-37.28)	14.92 (-0.95-24.81)
DALYs	Female	25-29	All causes	Diet high in sodium	Number	53024.09 (-2597.97-208225.62)	35166.18 (-1785.24-153044.10)
DALYs	Female	25-29	All causes	Diet high in sodium	Rate	24.09 (-1.18-94.61)	12.09 (-0.61-52.59)
DALYs	Female	25-29	All causes	Diet high in sugar-sweetened beverages	Number	14274.69 (6286.41-23907.25)	43034.86 (19790.47-70338.10)
DALYs	Female	25-29	All causes	Diet high in sugar-sweetened beverages	Rate	6.49 (2.86-10.86)	14.79 (6.80-24.17)
DALYs	Female	25-29	All causes	Diet high in trans fatty acids	Number	27996.79 (2402.40-57470.59)	17890.86 (2592.92-36877.26)
DALYs	Female	25-29	All causes	Diet high in trans fatty acids	Rate	12.72 (1.09-26.11)	6.15 (0.89-12.67)
DALYs	Female	25-29	All causes	Diet low in calcium	Number	18714.25 (12799.90-24891.04)	13379.71 (9585.70-17189.86)
DALYs	Female	25-29	All causes	Diet low in calcium	Rate	8.50 (5.82-11.31)	4.60 (3.29-5.91)
DALYs	Female	25-29	All causes	Diet low in fiber	Number	216520.42 (53729.84-345197.87)	156315.47 (47118.58-247206.79)
DALYs	Female	25-29	All causes	Diet low in fiber	Rate	98.37 (24.41-156.84)	53.72 (16.19-84.95)
DALYs	Female	25-29	All causes	Diet low in fruits	Number	353721.24 (91101.92-543914.37)	320760.73 (110412.99-476522.75)
DALYs	Female	25-29	All causes	Diet low in fruits	Rate	160.71 (41.39-247.12)	110.23 (37.94-163.76)
DALYs	Female	25-29	All causes	Diet low in legumes	Number	54105.32 (-52837.11-129512.22)	44595.41 (-41124.89-104883.13)
DALYs	Female	25-29	All causes	Diet low in legumes	Rate	24.58 (-24.01-58.84)	15.33 (-14.13-36.04)
DALYs	Female	25-29	All causes	Diet low in milk	Number	21364.21 (5829.94-35723.99)	18244.33 (4741.27-30019.72)
DALYs	Female	25-29	All causes	Diet low in milk	Rate	9.71 (2.65-16.23)	6.27 (1.63-10.32)
DALYs	Female	25-29	All causes	Diet low in nuts and seeds	Number	130548.46 (47970.96-201368.17)	107021.90 (35090.39-166848.87)
DALYs	Female	25-29	All causes	Diet low in nuts and seeds	Rate	59.31 (21.80-91.49)	36.78 (12.06-57.34)
DALYs	Female	25-29	All causes	Diet low in polyunsaturated fatty acids	Number	98807.23 (-441750.31-361816.63)	92303.36 (-390773.85-336095.51)
DALYs	Female	25-29	All causes	Diet low in polyunsaturated fatty acids	Rate	44.89 (-200.70-164.39)	31.72 (-134.29-115.50)
DALYs	Female	25-29	All causes	Diet low in seafood omega-3 fatty acids	Number	149307.27 (37982.62-233911.47)	117033.30 (26675.81-188002.78)
DALYs	Female	25-29	All causes	Diet low in seafood omega-3 fatty acids	Rate	67.84 (17.26-106.28)	40.22 (9.17-64.61)
DALYs	Female	25-29	All causes	Diet low in vegetables	Number	150397.51 (72667.52-216080.05)	144240.83 (81078.46-200247.82)
DALYs	Female	25-29	All causes	Diet low in vegetables	Rate	68.33 (33.02-98.17)	49.57 (27.86-68.82)
DALYs	Female	25-29	All causes	Diet low in whole grains	Number	221200.20 (67622.88-329567.66)	240940.27 (72300.18-364267.58)
DALYs	Female	25-29	All causes	Diet low in whole grains	Rate	100.50 (30.72-149.74)	82.80 (24.85-125.18)
DALYs	Female	25-29	All causes	Dietary risks	Number	839767.83 (91841.62-1145224.48)	874085.32 (104828.10-1228243.19)
DALYs	Female	25-29	All causes	Dietary risks	Rate	381.54 (41.73-520.32)	300.39 (36.02-422.10)
DALYs	Female	30-34	All causes	Diet high in processed meat	Number	47022.21 (11108.80-79114.24)	101073.40 (24021.80-177563.13)
DALYs	Female	30-34	All causes	Diet high in processed meat	Rate	24.73 (5.84-41.62)	33.81 (8.04-59.40)
DALYs	Female	30-34	All causes	Diet high in red meat	Number	26806.94 (-125743.44-113723.55)	108335.74 (-80.60-161144.77)
DALYs	Female	30-34	All causes	Diet high in red meat	Rate	14.10 (-66.14-59.82)	36.24 (-0.03-53.91)
DALYs	Female	30-34	All causes	Diet high in sodium	Number	95894.10 (5488.93-318507.48)	85376.12 (4001.12-301480.92)
DALYs	Female	30-34	All causes	Diet high in sodium	Rate	50.44 (2.89-167.54)	28.56 (1.34-100.85)
DALYs	Female	30-34	All causes	Diet high in sugar-sweetened beverages	Number	17733.38 (7595.29-27915.23)	61637.50 (27647.25-98433.42)
DALYs	Female	30-34	All causes	Diet high in sugar-sweetened beverages	Rate	9.33 (4.00-14.68)	20.62 (9.25-32.93)
DALYs	Female	30-34	All causes	Diet high in trans fatty acids	Number	35894.25 (4338.55-72592.64)	27420.19 (3601.13-59113.24)
DALYs	Female	30-34	All causes	Diet high in trans fatty acids	Rate	18.88 (2.28-38.18)	9.17 (1.20-19.77)
DALYs	Female	30-34	All causes	Diet low in calcium	Number	29103.90 (19721.29-38491.36)	25896.38 (18635.86-33415.14)
DALYs	Female	30-34	All causes	Diet low in calcium	Rate	15.31 (10.37-20.25)	8.66 (6.23-11.18)
DALYs	Female	30-34	All causes	Diet low in fiber	Number	263223.63 (64242.94-419049.33)	240745.98 (75837.52-386328.74)
DALYs	Female	30-34	All causes	Diet low in fiber	Rate	138.46 (33.79-220.43)	80.54 (25.37-129.24)
DALYs	Female	30-34	All causes	Diet low in fruits	Number	485656.78 (144760.83-716891.49)	516898.09 (193263.55-766171.23)
DALYs	Female	30-34	All causes	Diet low in fruits	Rate	255.46 (76.15-377.09)	172.92 (64.65-256.30)
DALYs	Female	30-34	All causes	Diet low in legumes	Number	72858.60 (-71027.50-172162.75)	72248.65 (-68638.03-171243.39)
DALYs	Female	30-34	All causes	Diet low in legumes	Rate	38.32 (-37.36-90.56)	24.17 (-22.96-57.29)
DALYs	Female	30-34	All causes	Diet low in milk	Number	32021.62 (8493.74-53206.18)	37262.66 (9923.08-61700.22)
DALYs	Female	30-34	All causes	Diet low in milk	Rate	16.84 (4.47-27.99)	12.47 (3.32-20.64)
DALYs	Female	30-34	All causes	Diet low in nuts and seeds	Number	167482.41 (59727.22-257752.66)	166564.78 (54777.00-256458.67)
DALYs	Female	30-34	All causes	Diet low in nuts and seeds	Rate	88.10 (31.42-135.58)	55.72 (18.32-85.79)
DALYs	Female	30-34	All causes	Diet low in polyunsaturated fatty acids	Number	129659.53 (-568720.49-471616.10)	150304.30 (-632230.81-545058.73)
DALYs	Female	30-34	All causes	Diet low in polyunsaturated fatty acids	Rate	68.20 (-299.15-248.08)	50.28 (-211.50-182.34)
DALYs	Female	30-34	All causes	Diet low in seafood omega-3 fatty acids	Number	194972.91 (48459.81-305837.33)	186637.95 (43628.32-299780.98)
DALYs	Female	30-34	All causes	Diet low in seafood omega-3 fatty acids	Rate	102.56 (25.49-160.87)	62.44 (14.59-100.28)
DALYs	Female	30-34	All causes	Diet low in vegetables	Number	202019.35 (101953.42-278943.87)	225328.19 (136268.15-308627.32)
DALYs	Female	30-34	All causes	Diet low in vegetables	Rate	106.26 (53.63-146.73)	75.38 (45.59-103.24)
DALYs	Female	30-34	All causes	Diet low in whole grains	Number	283594.74 (99319.32-420135.97)	375787.39 (124470.06-569508.65)
DALYs	Female	30-34	All causes	Diet low in whole grains	Rate	149.17 (52.24-221.00)	125.71 (41.64-190.52)
DALYs	Female	30-34	All causes	Dietary risks	Number	1168917.01 (154067.46-1584174.64)	1439454.83 (211403.11-2026154.28)
DALYs	Female	30-34	All causes	Dietary risks	Rate	614.87 (81.04-833.30)	481.53 (70.72-677.80)
DALYs	Female	35-39	All causes	Diet high in processed meat	Number	70767.83 (15705.48-118899.87)	143999.66 (31869.84-248916.79)
DALYs	Female	35-39	All causes	Diet high in processed meat	Rate	40.80 (9.05-68.55)	51.84 (11.47-89.60)
DALYs	Female	35-39	All causes	Diet high in red meat	Number	57349.05 (-187100.90-190280.51)	177989.14 (-112.14-258790.55)
DALYs	Female	35-39	All causes	Diet high in red meat	Rate	33.06 (-107.87-109.70)	64.07 (-0.04-93.16)
DALYs	Female	35-39	All causes	Diet high in sodium	Number	205499.36 (27021.63-582695.23)	165367.01 (16780.76-509927.51)
DALYs	Female	35-39	All causes	Diet high in sodium	Rate	118.48 (15.58-335.94)	59.53 (6.04-183.56)
DALYs	Female	35-39	All causes	Diet high in sugar-sweetened beverages	Number	21107.16 (8568.85-33414.65)	77447.81 (33685.88-121475.59)
DALYs	Female	35-39	All causes	Diet high in sugar-sweetened beverages	Rate	12.17 (4.94-19.26)	27.88 (12.13-43.73)
DALYs	Female	35-39	All causes	Diet high in trans fatty acids	Number	46906.05 (4748.85-92676.25)	36492.85 (4101.09-77498.26)
DALYs	Female	35-39	All causes	Diet high in trans fatty acids	Rate	27.04 (2.74-53.43)	13.14 (1.48-27.90)
DALYs	Female	35-39	All causes	Diet low in calcium	Number	42141.22 (29670.59-54968.71)	37285.04 (26875.45-46785.74)
DALYs	Female	35-39	All causes	Diet low in calcium	Rate	24.30 (17.11-31.69)	13.42 (9.67-16.84)
DALYs	Female	35-39	All causes	Diet low in fiber	Number	384845.80 (79984.06-627784.60)	328863.16 (93873.47-525884.28)
DALYs	Female	35-39	All causes	Diet low in fiber	Rate	221.87 (46.11-361.93)	118.38 (33.79-189.30)
DALYs	Female	35-39	All causes	Diet low in fruits	Number	699758.30 (214481.02-1043173.85)	731407.19 (266624.82-1066102.07)
DALYs	Female	35-39	All causes	Diet low in fruits	Rate	403.43 (123.65-601.41)	263.28 (95.98-383.76)
DALYs	Female	35-39	All causes	Diet low in legumes	Number	96469.05 (-91778.56-225999.16)	98555.08 (-89159.51-234410.09)
DALYs	Female	35-39	All causes	Diet low in legumes	Rate	55.62 (-52.91-130.29)	35.48 (-32.09-84.38)
DALYs	Female	35-39	All causes	Diet low in milk	Number	53347.12 (14834.30-88295.49)	56100.77 (15078.51-93049.97)
DALYs	Female	35-39	All causes	Diet low in milk	Rate	30.76 (8.55-50.90)	20.19 (5.43-33.49)
DALYs	Female	35-39	All causes	Diet low in nuts and seeds	Number	221284.48 (79823.25-341889.42)	216738.32 (71896.39-341407.61)
DALYs	Female	35-39	All causes	Diet low in nuts and seeds	Rate	127.58 (46.02-197.11)	78.02 (25.88-122.90)
DALYs	Female	35-39	All causes	Diet low in polyunsaturated fatty acids	Number	173457.08 (-757702.61-631563.94)	205548.53 (-848346.82-749628.28)
DALYs	Female	35-39	All causes	Diet low in polyunsaturated fatty acids	Rate	100.00 (-436.83-364.11)	73.99 (-305.38-269.84)
DALYs	Female	35-39	All causes	Diet low in seafood omega-3 fatty acids	Number	257388.11 (63930.53-403567.43)	253374.80 (58615.51-407925.56)
DALYs	Female	35-39	All causes	Diet low in seafood omega-3 fatty acids	Rate	148.39 (36.86-232.67)	91.21 (21.10-146.84)
DALYs	Female	35-39	All causes	Diet low in vegetables	Number	294249.90 (153887.76-402647.03)	326821.85 (197533.58-442833.22)
DALYs	Female	35-39	All causes	Diet low in vegetables	Rate	169.64 (88.72-232.14)	117.65 (71.11-159.41)
DALYs	Female	35-39	All causes	Diet low in whole grains	Number	387414.57 (134596.49-565288.89)	503256.29 (171239.10-760142.46)
DALYs	Female	35-39	All causes	Diet low in whole grains	Rate	223.35 (77.60-325.90)	181.16 (61.64-273.63)
DALYs	Female	35-39	All causes	Dietary risks	Number	1709629.65 (347227.95-2313885.77)	2064349.07 (329639.03-2885242.26)
DALYs	Female	35-39	All causes	Dietary risks	Rate	985.64 (200.19-1334.01)	743.10 (118.66-1038.59)
DALYs	Female	40-44	All causes	Diet high in processed meat	Number	100348.62 (22669.79-168631.50)	200743.16 (46766.29-347175.32)
DALYs	Female	40-44	All causes	Diet high in processed meat	Rate	71.56 (16.17-120.26)	80.92 (18.85-139.94)
DALYs	Female	40-44	All causes	Diet high in red meat	Number	104176.78 (-124628.77-246588.75)	273515.09 (-111.90-397587.57)
DALYs	Female	40-44	All causes	Diet high in red meat	Rate	74.29 (-88.88-175.85)	110.25 (-0.05-160.26)
DALYs	Female	40-44	All causes	Diet high in sodium	Number	353053.19 (75728.64-885342.69)	304488.01 (40070.93-837733.98)
DALYs	Female	40-44	All causes	Diet high in sodium	Rate	251.78 (54.00-631.37)	122.73 (16.15-337.67)
DALYs	Female	40-44	All causes	Diet high in sugar-sweetened beverages	Number	24724.74 (10346.88-39782.47)	97269.62 (45418.04-157686.41)
DALYs	Female	40-44	All causes	Diet high in sugar-sweetened beverages	Rate	17.63 (7.38-28.37)	39.21 (18.31-63.56)
DALYs	Female	40-44	All causes	Diet high in trans fatty acids	Number	62329.29 (6265.47-115939.14)	52817.81 (6380.83-119327.74)
DALYs	Female	40-44	All causes	Diet high in trans fatty acids	Rate	44.45 (4.47-82.68)	21.29 (2.57-48.10)
DALYs	Female	40-44	All causes	Diet low in calcium	Number	49961.10 (34924.81-64309.97)	53102.31 (38781.93-67428.85)
DALYs	Female	40-44	All causes	Diet low in calcium	Rate	35.63 (24.91-45.86)	21.40 (15.63-27.18)
DALYs	Female	40-44	All causes	Diet low in fiber	Number	454472.29 (98869.15-754056.38)	445192.48 (141302.73-704897.47)
DALYs	Female	40-44	All causes	Diet low in fiber	Rate	324.10 (70.51-537.75)	179.45 (56.96-284.13)
DALYs	Female	40-44	All causes	Diet low in fruits	Number	836005.87 (267330.17-1268106.39)	1025056.24 (379507.29-1506718.65)
DALYs	Female	40-44	All causes	Diet low in fruits	Rate	596.19 (190.64-904.33)	413.18 (152.97-607.33)
DALYs	Female	40-44	All causes	Diet low in legumes	Number	123770.36 (-116399.57-292101.80)	147657.05 (-133761.75-353839.98)
DALYs	Female	40-44	All causes	Diet low in legumes	Rate	88.27 (-83.01-208.31)	59.52 (-53.92-142.63)
DALYs	Female	40-44	All causes	Diet low in milk	Number	67539.97 (18312.36-110364.99)	82328.45 (22046.79-134180.49)
DALYs	Female	40-44	All causes	Diet low in milk	Rate	48.17 (13.06-78.71)	33.18 (8.89-54.09)
DALYs	Female	40-44	All causes	Diet low in nuts and seeds	Number	278673.81 (93846.09-429439.49)	318206.96 (105705.43-498537.24)
DALYs	Female	40-44	All causes	Diet low in nuts and seeds	Rate	198.73 (66.93-306.25)	128.26 (42.61-200.95)
DALYs	Female	40-44	All causes	Diet low in polyunsaturated fatty acids	Number	222591.58 (-904393.90-809101.44)	308796.78 (-1217489.22-1107037.30)
DALYs	Female	40-44	All causes	Diet low in polyunsaturated fatty acids	Rate	158.74 (-644.96-577.00)	124.47 (-490.75-446.22)
DALYs	Female	40-44	All causes	Diet low in seafood omega-3 fatty acids	Number	326118.60 (77041.82-513654.58)	372305.88 (85966.82-598776.33)
DALYs	Female	40-44	All causes	Diet low in seafood omega-3 fatty acids	Rate	232.57 (54.94-366.31)	150.07 (34.65-241.35)
DALYs	Female	40-44	All causes	Diet low in vegetables	Number	403664.53 (211446.14-551361.51)	457370.46 (274001.79-636308.35)
DALYs	Female	40-44	All causes	Diet low in vegetables	Rate	287.87 (150.79-393.20)	184.36 (110.44-256.48)
DALYs	Female	40-44	All causes	Diet low in whole grains	Number	479387.21 (181811.12-705100.75)	702246.99 (279072.85-1062578.99)
DALYs	Female	40-44	All causes	Diet low in whole grains	Rate	341.87 (129.66-502.83)	283.06 (112.49-428.30)
DALYs	Female	40-44	All causes	Dietary risks	Number	2249218.65 (513575.58-3071115.69)	3022355.80 (624434.89-4268976.91)
DALYs	Female	40-44	All causes	Dietary risks	Rate	1604.00 (366.25-2190.13)	1218.25 (251.70-1720.74)
DALYs	Female	45-49	All causes	Diet high in processed meat	Number	140430.69 (33524.72-238074.77)	296846.63 (65034.56-505121.66)
DALYs	Female	45-49	All causes	Diet high in processed meat	Rate	123.40 (29.46-209.20)	125.97 (27.60-214.36)
DALYs	Female	45-49	All causes	Diet high in red meat	Number	159222.78 (-27972.14-272796.64)	403020.48 (-141.22-596345.90)
DALYs	Female	45-49	All causes	Diet high in red meat	Rate	139.91 (-24.58-239.71)	171.03 (-0.06-253.07)
DALYs	Female	45-49	All causes	Diet high in sodium	Number	541584.72 (138970.59-1222714.05)	558570.05 (94475.94-1417263.63)
DALYs	Female	45-49	All causes	Diet high in sodium	Rate	475.91 (122.12-1074.43)	237.04 (40.09-601.45)
DALYs	Female	45-49	All causes	Diet high in sugar-sweetened beverages	Number	33929.96 (14787.83-54628.52)	137166.38 (62631.17-217321.43)
DALYs	Female	45-49	All causes	Diet high in sugar-sweetened beverages	Rate	29.82 (12.99-48.00)	58.21 (26.58-92.23)
DALYs	Female	45-49	All causes	Diet high in trans fatty acids	Number	82426.96 (8639.49-171766.36)	70431.23 (6159.36-164976.68)
DALYs	Female	45-49	All causes	Diet high in trans fatty acids	Rate	72.43 (7.59-150.94)	29.89 (2.61-70.01)
DALYs	Female	45-49	All causes	Diet low in calcium	Number	60471.70 (43613.33-76690.67)	79908.64 (57157.41-101384.94)
DALYs	Female	45-49	All causes	Diet low in calcium	Rate	53.14 (38.32-67.39)	33.91 (24.26-43.02)
DALYs	Female	45-49	All causes	Diet low in fiber	Number	497795.99 (121637.01-827247.45)	544350.80 (160849.41-893865.47)
DALYs	Female	45-49	All causes	Diet low in fiber	Rate	437.43 (106.89-726.93)	231.01 (68.26-379.33)
DALYs	Female	45-49	All causes	Diet low in fruits	Number	1028599.95 (345241.89-1540614.03)	1359262.68 (490025.50-2034657.64)
DALYs	Female	45-49	All causes	Diet low in fruits	Rate	903.86 (303.37-1353.78)	576.83 (207.95-863.45)
DALYs	Female	45-49	All causes	Diet low in legumes	Number	153339.20 (-142503.17-362782.34)	202033.91 (-179258.86-489208.93)
DALYs	Female	45-49	All causes	Diet low in legumes	Rate	134.74 (-125.22-318.79)	85.74 (-76.07-207.61)
DALYs	Female	45-49	All causes	Diet low in milk	Number	84329.10 (22941.66-136409.59)	128251.98 (33586.07-210467.52)
DALYs	Female	45-49	All causes	Diet low in milk	Rate	74.10 (20.16-119.87)	54.43 (14.25-89.32)
DALYs	Female	45-49	All causes	Diet low in nuts and seeds	Number	327850.69 (109632.76-502796.30)	416076.46 (135685.50-658246.23)
DALYs	Female	45-49	All causes	Diet low in nuts and seeds	Rate	288.09 (96.34-441.82)	176.57 (57.58-279.34)
DALYs	Female	45-49	All causes	Diet low in polyunsaturated fatty acids	Number	278773.07 (-1073544.55-1003388.58)	429454.41 (-1556391.11-1551745.83)
DALYs	Female	45-49	All causes	Diet low in polyunsaturated fatty acids	Rate	244.97 (-943.36-881.71)	182.25 (-660.49-658.52)
DALYs	Female	45-49	All causes	Diet low in seafood omega-3 fatty acids	Number	397647.92 (97208.36-631182.53)	493926.60 (109688.15-783353.36)
DALYs	Female	45-49	All causes	Diet low in seafood omega-3 fatty acids	Rate	349.42 (85.42-554.64)	209.61 (46.55-332.43)
DALYs	Female	45-49	All causes	Diet low in vegetables	Number	522732.30 (280654.35-715770.15)	619628.46 (356035.87-861942.52)
DALYs	Female	45-49	All causes	Diet low in vegetables	Rate	459.34 (246.62-628.97)	262.95 (151.09-365.78)
DALYs	Female	45-49	All causes	Diet low in whole grains	Number	610563.80 (247214.05-893474.67)	989155.71 (395249.81-1499678.25)
DALYs	Female	45-49	All causes	Diet low in whole grains	Rate	536.52 (217.23-785.12)	419.77 (167.73-636.42)
DALYs	Female	45-49	All causes	Dietary risks	Number	2969711.14 (880627.09-4069870.28)	4373294.00 (988965.93-6235261.78)
DALYs	Female	45-49	All causes	Dietary risks	Rate	2609.57 (773.83-3576.31)	1855.90 (419.69-2646.07)
DALYs	Female	50-54	All causes	Diet high in processed meat	Number	227375.65 (50994.02-381346.88)	414532.20 (92895.56-704769.76)
DALYs	Female	50-54	All causes	Diet high in processed meat	Rate	216.72 (48.60-363.48)	185.94 (41.67-316.12)
DALYs	Female	50-54	All causes	Diet high in red meat	Number	218643.11 (-47337.05-358584.76)	539281.27 (-237.72-791818.44)
DALYs	Female	50-54	All causes	Diet high in red meat	Rate	208.40 (-45.12-341.78)	241.89 (-0.11-355.17)
DALYs	Female	50-54	All causes	Diet high in sodium	Number	890388.45 (228422.43-1964779.25)	915034.26 (176042.26-2244563.18)
DALYs	Female	50-54	All causes	Diet high in sodium	Rate	848.66 (217.72-1872.70)	410.43 (78.96-1006.79)
DALYs	Female	50-54	All causes	Diet high in sugar-sweetened beverages	Number	44894.46 (20424.35-69835.75)	177588.64 (80108.33-278668.51)
DALYs	Female	50-54	All causes	Diet high in sugar-sweetened beverages	Rate	42.79 (19.47-66.56)	79.66 (35.93-125.00)
DALYs	Female	50-54	All causes	Diet high in trans fatty acids	Number	101543.66 (9976.56-204960.84)	81551.93 (6791.99-178848.29)
DALYs	Female	50-54	All causes	Diet high in trans fatty acids	Rate	96.78 (9.51-195.36)	36.58 (3.05-80.22)
DALYs	Female	50-54	All causes	Diet low in calcium	Number	86773.21 (62600.49-111194.95)	113002.74 (81952.02-141603.53)
DALYs	Female	50-54	All causes	Diet low in calcium	Rate	82.71 (59.67-105.98)	50.69 (36.76-63.52)
DALYs	Female	50-54	All causes	Diet low in fiber	Number	595621.09 (138510.81-1015694.31)	609676.89 (186680.11-1023970.19)
DALYs	Female	50-54	All causes	Diet low in fiber	Rate	567.71 (132.02-968.09)	273.47 (83.73-459.30)
DALYs	Female	50-54	All causes	Diet low in fruits	Number	1337927.08 (431129.04-2024448.80)	1637685.26 (609674.52-2486838.17)
DALYs	Female	50-54	All causes	Diet low in fruits	Rate	1275.23 (410.92-1929.58)	734.58 (273.47-1115.46)
DALYs	Female	50-54	All causes	Diet low in legumes	Number	212899.08 (-193779.13-514259.90)	247691.95 (-221355.45-613451.11)
DALYs	Female	50-54	All causes	Diet low in legumes	Rate	202.92 (-184.70-490.16)	111.10 (-99.29-275.16)
DALYs	Female	50-54	All causes	Diet low in milk	Number	121667.82 (33337.76-198192.27)	184487.09 (48555.42-303335.43)
DALYs	Female	50-54	All causes	Diet low in milk	Rate	115.97 (31.78-188.90)	82.75 (21.78-136.06)
DALYs	Female	50-54	All causes	Diet low in nuts and seeds	Number	424468.62 (137442.14-668920.34)	477086.71 (143209.29-774680.33)
DALYs	Female	50-54	All causes	Diet low in nuts and seeds	Rate	404.58 (131.00-637.57)	214.00 (64.24-347.48)
DALYs	Female	50-54	All causes	Diet low in polyunsaturated fatty acids	Number	372586.65 (-1364644.72-1341338.16)	537195.58 (-1818715.50-1982941.37)
DALYs	Female	50-54	All causes	Diet low in polyunsaturated fatty acids	Rate	355.13 (-1300.69-1278.48)	240.96 (-815.78-889.44)
DALYs	Female	50-54	All causes	Diet low in seafood omega-3 fatty acids	Number	499471.40 (110573.91-809169.84)	574565.36 (129253.89-947472.66)
DALYs	Female	50-54	All causes	Diet low in seafood omega-3 fatty acids	Rate	476.06 (105.39-771.25)	257.72 (57.98-424.99)
DALYs	Female	50-54	All causes	Diet low in vegetables	Number	687801.99 (362943.93-973207.63)	753636.70 (435952.12-1070651.24)
DALYs	Female	50-54	All causes	Diet low in vegetables	Rate	655.57 (345.93-927.60)	338.04 (195.54-480.24)
DALYs	Female	50-54	All causes	Diet low in whole grains	Number	858040.16 (337420.36-1282775.30)	1284127.19 (506755.66-1979226.15)
DALYs	Female	50-54	All causes	Diet low in whole grains	Rate	817.83 (321.61-1222.66)	575.99 (227.30-887.77)
DALYs	Female	50-54	All causes	Dietary risks	Number	4213138.37 (1274413.40-5827274.78)	5816090.24 (1480108.36-8440785.02)
DALYs	Female	50-54	All causes	Dietary risks	Rate	4015.69 (1214.69-5554.19)	2608.78 (663.90-3786.08)
DALYs	Female	50-69	All causes	Diet high in processed meat	Number	1373583.91 (309053.74-2314272.86)	2201426.93 (475583.83-3790298.77)
DALYs	Female	50-69	All causes	Diet high in processed meat	Rate	397.48 (89.43-669.70)	300.55 (64.93-517.47)
DALYs	Female	50-69	All causes	Diet high in red meat	Number	1157657.01 (-635.49-1605075.70)	2511989.86 (-804.40-3670641.30)
DALYs	Female	50-69	All causes	Diet high in red meat	Rate	335.00 (-0.18-464.47)	342.95 (-0.11-501.13)
DALYs	Female	50-69	All causes	Diet high in sodium	Number	5495651.39 (1469433.54-11861785.77)	6244465.62 (1226498.23-14432951.77)
DALYs	Female	50-69	All causes	Diet high in sodium	Rate	1590.31 (425.22-3432.53)	852.53 (167.45-1970.46)
DALYs	Female	50-69	All causes	Diet high in sugar-sweetened beverages	Number	226629.59 (105831.65-344562.16)	836686.09 (399516.63-1279400.38)
DALYs	Female	50-69	All causes	Diet high in sugar-sweetened beverages	Rate	65.58 (30.63-99.71)	114.23 (54.54-174.67)
DALYs	Female	50-69	All causes	Diet high in trans fatty acids	Number	493767.45 (48491.92-925895.73)	398717.03 (36261.59-799454.70)
DALYs	Female	50-69	All causes	Diet high in trans fatty acids	Rate	142.88 (14.03-267.93)	54.43 (4.95-109.15)
DALYs	Female	50-69	All causes	Diet low in calcium	Number	395614.03 (286733.96-499281.05)	540637.80 (390230.71-675541.50)
DALYs	Female	50-69	All causes	Diet low in calcium	Rate	114.48 (82.97-144.48)	73.81 (53.28-92.23)
DALYs	Female	50-69	All causes	Diet low in fiber	Number	2496349.28 (604811.38-4263217.64)	2590848.71 (773739.49-4219596.21)
DALYs	Female	50-69	All causes	Diet low in fiber	Rate	722.39 (175.02-1233.68)	353.72 (105.63-576.08)
DALYs	Female	50-69	All causes	Diet low in fruits	Number	6221539.09 (2177413.56-9486552.91)	7949809.06 (3069436.97-11980517.29)
DALYs	Female	50-69	All causes	Diet low in fruits	Rate	1800.37 (630.09-2745.19)	1085.35 (419.06-1635.64)
DALYs	Female	50-69	All causes	Diet low in legumes	Number	1134999.86 (-984570.79-2845428.66)	1296213.20 (-1097277.23-3282942.83)
DALYs	Female	50-69	All causes	Diet low in legumes	Rate	328.44 (-284.91-823.40)	176.97 (-149.81-448.20)
DALYs	Female	50-69	All causes	Diet low in milk	Number	581667.60 (159941.05-949564.14)	909321.16 (245433.91-1495394.84)
DALYs	Female	50-69	All causes	Diet low in milk	Rate	168.32 (46.28-274.78)	124.15 (33.51-204.16)
DALYs	Female	50-69	All causes	Diet low in nuts and seeds	Number	2049151.85 (622362.61-3285388.13)	2328521.09 (672153.25-3826236.43)
DALYs	Female	50-69	All causes	Diet low in nuts and seeds	Rate	592.98 (180.10-950.72)	317.90 (91.77-522.38)
DALYs	Female	50-69	All causes	Diet low in polyunsaturated fatty acids	Number	1879215.22 (-5919106.73-6950607.92)	2759102.39 (-8496585.12-10298139.31)
DALYs	Female	50-69	All causes	Diet low in polyunsaturated fatty acids	Rate	543.80 (-1712.85-2011.35)	376.69 (-1160.00-1405.95)
DALYs	Female	50-69	All causes	Diet low in seafood omega-3 fatty acids	Number	2334050.23 (481464.77-3895790.24)	2736221.87 (551415.38-4568766.76)
DALYs	Female	50-69	All causes	Diet low in seafood omega-3 fatty acids	Rate	675.42 (139.32-1127.35)	373.56 (75.28-623.75)
DALYs	Female	50-69	All causes	Diet low in vegetables	Number	3394176.95 (1858611.90-4795421.57)	3732149.97 (2226395.91-5203974.99)
DALYs	Female	50-69	All causes	Diet low in vegetables	Rate	982.20 (537.84-1387.68)	509.53 (303.96-710.47)
DALYs	Female	50-69	All causes	Diet low in whole grains	Number	4473417.26 (1669615.73-6901363.14)	6558383.56 (2454841.83-10152854.72)
DALYs	Female	50-69	All causes	Diet low in whole grains	Rate	1294.50 (483.15-1997.09)	895.38 (335.15-1386.12)
DALYs	Female	50-69	All causes	Dietary risks	Number	22690315.06 (6771197.76-32568435.94)	31335749.97 (8521926.20-46559369.05)
DALYs	Female	50-69	All causes	Dietary risks	Rate	6566.05 (1959.43-9424.55)	4278.12 (1163.46-6356.52)
DALYs	Female	55-59	All causes	Diet high in processed meat	Number	290223.37 (64023.19-488942.85)	524288.64 (109647.65-897677.80)
DALYs	Female	55-59	All causes	Diet high in processed meat	Rate	314.39 (69.36-529.66)	260.84 (54.55-446.60)
DALYs	Female	55-59	All causes	Diet high in red meat	Number	257238.74 (-4907.54-401441.67)	641553.06 (-112.54-947670.09)
DALYs	Female	55-59	All causes	Diet high in red meat	Rate	278.66 (-5.32-434.88)	319.18 (-0.06-471.47)
DALYs	Female	55-59	All causes	Diet high in sodium	Number	1280835.01 (375321.49-2721177.79)	1442835.02 (290061.82-3280802.55)
DALYs	Female	55-59	All causes	Diet high in sodium	Rate	1387.51 (406.58-2947.81)	717.82 (144.31-1632.21)
DALYs	Female	55-59	All causes	Diet high in sugar-sweetened beverages	Number	52663.82 (24075.84-80123.65)	209896.22 (98893.34-325603.19)
DALYs	Female	55-59	All causes	Diet high in sugar-sweetened beverages	Rate	57.05 (26.08-86.80)	104.42 (49.20-161.99)
DALYs	Female	55-59	All causes	Diet high in trans fatty acids	Number	121135.88 (12292.34-226445.85)	109841.97 (9640.08-258136.55)
DALYs	Female	55-59	All causes	Diet high in trans fatty acids	Rate	131.22 (13.32-245.31)	54.65 (4.80-128.42)
DALYs	Female	55-59	All causes	Diet low in calcium	Number	100945.81 (72453.65-127578.63)	137714.54 (98086.58-174626.97)
DALYs	Female	55-59	All causes	Diet low in calcium	Rate	109.35 (78.49-138.20)	68.51 (48.80-86.88)
DALYs	Female	55-59	All causes	Diet low in fiber	Number	625143.08 (152224.86-1125019.50)	663277.56 (191909.06-1132795.75)
DALYs	Female	55-59	All causes	Diet low in fiber	Rate	677.21 (164.90-1218.72)	329.98 (95.48-563.57)
DALYs	Female	55-59	All causes	Diet low in fruits	Number	1539536.14 (523684.46-2342644.72)	2057445.09 (716534.16-3147483.51)
DALYs	Female	55-59	All causes	Diet low in fruits	Rate	1667.75 (567.30-2537.75)	1023.59 (356.48-1565.88)
DALYs	Female	55-59	All causes	Diet low in legumes	Number	260712.33 (-226501.88-641739.88)	327109.83 (-282532.68-826731.38)
DALYs	Female	55-59	All causes	Diet low in legumes	Rate	282.43 (-245.37-695.19)	162.74 (-140.56-411.30)
DALYs	Female	55-59	All causes	Diet low in milk	Number	143136.70 (39156.67-231858.09)	228065.63 (60920.79-375139.97)
DALYs	Female	55-59	All causes	Diet low in milk	Rate	155.06 (42.42-251.17)	113.46 (30.31-186.63)
DALYs	Female	55-59	All causes	Diet low in nuts and seeds	Number	489253.32 (147318.21-782326.90)	607007.58 (183178.47-974977.32)
DALYs	Female	55-59	All causes	Diet low in nuts and seeds	Rate	530.00 (159.59-847.48)	301.99 (91.13-485.05)
DALYs	Female	55-59	All causes	Diet low in polyunsaturated fatty acids	Number	450657.03 (-1504989.03-1645755.69)	708984.94 (-2315628.59-2635360.10)
DALYs	Female	55-59	All causes	Diet low in polyunsaturated fatty acids	Rate	488.19 (-1630.33-1782.82)	352.72 (-1152.03-1311.10)
DALYs	Female	55-59	All causes	Diet low in seafood omega-3 fatty acids	Number	573347.29 (120866.87-949375.04)	715998.89 (151905.18-1188351.27)
DALYs	Female	55-59	All causes	Diet low in seafood omega-3 fatty acids	Rate	621.10 (130.93-1028.44)	356.21 (75.57-591.21)
DALYs	Female	55-59	All causes	Diet low in vegetables	Number	816730.12 (428219.50-1156775.08)	931401.41 (550208.49-1325402.21)
DALYs	Female	55-59	All causes	Diet low in vegetables	Rate	884.75 (463.88-1253.12)	463.38 (273.73-659.39)
DALYs	Female	55-59	All causes	Diet low in whole grains	Number	1034517.43 (407057.62-1547509.42)	1625939.64 (635969.00-2500858.57)
DALYs	Female	55-59	All causes	Diet low in whole grains	Rate	1120.68 (440.96-1676.39)	808.91 (316.40-1244.19)
DALYs	Female	55-59	All causes	Dietary risks	Number	5293357.58 (1634887.82-7480445.24)	7692589.15 (1977470.91-11286675.13)
DALYs	Female	55-59	All causes	Dietary risks	Rate	5734.21 (1771.05-8103.44)	3827.09 (983.80-5615.16)
DALYs	Female	60-64	All causes	Diet high in processed meat	Number	417883.82 (92846.84-692892.86)	619676.06 (135441.64-1080981.74)
DALYs	Female	60-64	All causes	Diet high in processed meat	Rate	509.22 (113.14-844.34)	376.68 (82.33-657.09)
DALYs	Female	60-64	All causes	Diet high in red meat	Number	339308.39 (-170.36-460320.32)	667311.53 (-149.66-1023130.26)
DALYs	Female	60-64	All causes	Diet high in red meat	Rate	413.47 (-0.21-560.93)	405.63 (-0.09-621.92)
DALYs	Female	60-64	All causes	Diet high in sodium	Number	1546811.07 (373498.92-3378248.02)	1647150.20 (284303.57-3912169.52)
DALYs	Female	60-64	All causes	Diet high in sodium	Rate	1884.90 (455.14-4116.65)	1001.24 (172.82-2378.06)
DALYs	Female	60-64	All causes	Diet high in sugar-sweetened beverages	Number	63512.37 (29384.57-99007.50)	224701.76 (105705.51-355954.12)
DALYs	Female	60-64	All causes	Diet high in sugar-sweetened beverages	Rate	77.39 (35.81-120.65)	136.59 (64.25-216.37)
DALYs	Female	60-64	All causes	Diet high in trans fatty acids	Number	135971.76 (12880.93-262455.32)	103737.94 (9752.24-214761.28)
DALYs	Female	60-64	All causes	Diet high in trans fatty acids	Rate	165.69 (15.70-319.82)	63.06 (5.93-130.55)
DALYs	Female	60-64	All causes	Diet low in calcium	Number	106179.40 (77112.28-135141.57)	139864.41 (101145.21-176111.02)
DALYs	Female	60-64	All causes	Diet low in calcium	Rate	129.39 (93.97-164.68)	85.02 (61.48-107.05)
DALYs	Female	60-64	All causes	Diet low in fiber	Number	643708.94 (162483.79-1120801.81)	640444.66 (188500.82-1063248.22)
DALYs	Female	60-64	All causes	Diet low in fiber	Rate	784.41 (198.00-1365.78)	389.30 (114.58-646.31)
DALYs	Female	60-64	All causes	Diet low in fruits	Number	1675989.16 (599210.67-2584817.76)	2038877.01 (807839.54-3109948.40)
DALYs	Female	60-64	All causes	Diet low in fruits	Rate	2042.32 (730.18-3149.79)	1239.36 (491.06-1890.42)
DALYs	Female	60-64	All causes	Diet low in legumes	Number	326058.19 (-282896.28-820887.44)	348079.24 (-282688.92-890013.67)
DALYs	Female	60-64	All causes	Diet low in legumes	Rate	397.33 (-344.73-1000.31)	211.58 (-171.84-541.01)
DALYs	Female	60-64	All causes	Diet low in milk	Number	159149.17 (44403.46-259825.48)	236178.94 (63970.02-389745.62)
DALYs	Female	60-64	All causes	Diet low in milk	Rate	193.94 (54.11-316.62)	143.56 (38.88-236.91)
DALYs	Female	60-64	All causes	Diet low in nuts and seeds	Number	568127.96 (169287.39-916420.17)	594847.39 (169613.99-971631.06)
DALYs	Female	60-64	All causes	Diet low in nuts and seeds	Rate	692.31 (206.29-1116.73)	361.59 (103.10-590.62)
DALYs	Female	60-64	All causes	Diet low in polyunsaturated fatty acids	Number	528050.70 (-1623459.20-1965980.89)	724222.25 (-2173857.71-2723822.93)
DALYs	Female	60-64	All causes	Diet low in polyunsaturated fatty acids	Rate	643.47 (-1978.31-2395.69)	440.23 (-1321.41-1655.71)
DALYs	Female	60-64	All causes	Diet low in seafood omega-3 fatty acids	Number	634938.36 (128721.09-1063894.86)	707801.65 (139909.11-1204260.03)
DALYs	Female	60-64	All causes	Diet low in seafood omega-3 fatty acids	Rate	773.72 (156.86-1296.43)	430.25 (85.05-732.02)
DALYs	Female	60-64	All causes	Diet low in vegetables	Number	929939.95 (510446.65-1343851.65)	987015.43 (574645.45-1376413.45)
DALYs	Female	60-64	All causes	Diet low in vegetables	Rate	1133.20 (622.02-1637.58)	599.97 (349.31-836.67)
DALYs	Female	60-64	All causes	Diet low in whole grains	Number	1288887.85 (449682.07-2012043.54)	1763413.60 (636741.36-2758303.20)
DALYs	Female	60-64	All causes	Diet low in whole grains	Rate	1570.61 (547.97-2451.82)	1071.91 (387.05-1676.67)
DALYs	Female	60-64	All causes	Dietary risks	Number	6407284.82 (1913580.78-9178417.05)	8343689.93 (2245437.97-12482194.65)
DALYs	Female	60-64	All causes	Dietary risks	Rate	7807.75 (2331.84-11184.58)	5071.81 (1364.92-7587.46)
DALYs	Female	65-69	All causes	Diet high in processed meat	Number	438101.06 (98566.90-745417.21)	642930.04 (129697.70-1115700.91)
DALYs	Female	65-69	All causes	Diet high in processed meat	Rate	661.00 (148.72-1124.68)	446.45 (90.06-774.74)
DALYs	Female	65-69	All causes	Diet high in red meat	Number	342466.76 (-185.99-469458.15)	663844.00 (-196.96-978198.06)
DALYs	Female	65-69	All causes	Diet high in red meat	Rate	516.71 (-0.28-708.31)	460.97 (-0.14-679.26)
DALYs	Female	65-69	All causes	Diet high in sodium	Number	1777616.85 (404816.86-3898628.16)	2239446.15 (380807.83-5145787.11)
DALYs	Female	65-69	All causes	Diet high in sodium	Rate	2682.05 (610.78-5882.21)	1555.07 (264.43-3573.24)
DALYs	Female	65-69	All causes	Diet high in sugar-sweetened beverages	Number	65558.94 (29456.15-104235.01)	224499.47 (109416.22-360206.32)
DALYs	Female	65-69	All causes	Diet high in sugar-sweetened beverages	Rate	98.91 (44.44-157.27)	155.89 (75.98-250.13)
DALYs	Female	65-69	All causes	Diet high in trans fatty acids	Number	135116.14 (13827.84-262346.73)	103585.19 (8254.64-228181.16)
DALYs	Female	65-69	All causes	Diet high in trans fatty acids	Rate	203.86 (20.86-395.83)	71.93 (5.73-158.45)
DALYs	Female	65-69	All causes	Diet low in calcium	Number	101715.61 (73682.46-128685.77)	150056.11 (108911.02-191387.77)
DALYs	Female	65-69	All causes	Diet low in calcium	Rate	153.47 (111.17-194.16)	104.20 (75.63-132.90)
DALYs	Female	65-69	All causes	Diet low in fiber	Number	631876.17 (157769.25-1128417.07)	677449.61 (204946.63-1170322.43)
DALYs	Female	65-69	All causes	Diet low in fiber	Rate	953.37 (238.04-1702.55)	470.42 (142.32-812.67)
DALYs	Female	65-69	All causes	Diet low in fruits	Number	1668086.70 (645601.44-2558228.34)	2215801.70 (898611.14-3391528.21)
DALYs	Female	65-69	All causes	Diet low in fruits	Rate	2516.79 (974.08-3859.83)	1538.66 (624.00-2355.08)
DALYs	Female	65-69	All causes	Diet low in legumes	Number	335330.26 (-284224.75-880573.94)	373332.18 (-306409.49-975914.84)
DALYs	Female	65-69	All causes	Diet low in legumes	Rate	505.94 (-428.84-1328.60)	259.24 (-212.77-677.68)
DALYs	Female	65-69	All causes	Diet low in milk	Number	157713.91 (43947.65-260780.96)	260589.49 (71987.68-431880.32)
DALYs	Female	65-69	All causes	Diet low in milk	Rate	237.96 (66.31-393.46)	180.95 (49.99-299.90)
DALYs	Female	65-69	All causes	Diet low in nuts and seeds	Number	567301.94 (162055.91-942803.32)	649579.40 (178725.41-1105624.60)
DALYs	Female	65-69	All causes	Diet low in nuts and seeds	Rate	855.94 (244.51-1422.49)	451.07 (124.11-767.75)
DALYs	Female	65-69	All causes	Diet low in polyunsaturated fatty acids	Number	527920.83 (-1527142.70-2017565.08)	788699.63 (-2202903.82-2981871.72)
DALYs	Female	65-69	All causes	Diet low in polyunsaturated fatty acids	Rate	796.52 (-2304.14-3044.08)	547.67 (-1529.70-2070.62)
DALYs	Female	65-69	All causes	Diet low in seafood omega-3 fatty acids	Number	626293.18 (124789.02-1088590.79)	737855.98 (140391.36-1269778.20)
DALYs	Female	65-69	All causes	Diet low in seafood omega-3 fatty acids	Rate	944.95 (188.28-1642.46)	512.37 (97.49-881.74)
DALYs	Female	65-69	All causes	Diet low in vegetables	Number	959704.89 (562489.22-1352170.09)	1060096.43 (649601.27-1472472.72)
DALYs	Female	65-69	All causes	Diet low in vegetables	Rate	1447.99 (848.68-2040.14)	736.13 (451.08-1022.49)
DALYs	Female	65-69	All causes	Diet low in whole grains	Number	1291971.83 (451923.74-2062817.23)	1884903.13 (675900.46-2927603.49)
DALYs	Female	65-69	All causes	Diet low in whole grains	Rate	1949.32 (681.86-3112.36)	1308.88 (469.35-2032.93)
DALYs	Female	65-69	All causes	Dietary risks	Number	6776534.31 (2084579.61-9972642.32)	9483380.65 (2835166.25-14314554.04)
DALYs	Female	65-69	All causes	Dietary risks	Rate	10224.37 (3145.19-15046.63)	6585.27 (1968.74-9940.05)
DALYs	Female	70+	All causes	Diet high in processed meat	Number	1302668.20 (302717.99-2229265.19)	1873436.28 (379977.55-3256368.96)
DALYs	Female	70+	All causes	Diet high in processed meat	Rate	1092.03 (253.77-1868.80)	676.47 (137.20-1175.82)
DALYs	Female	70+	All causes	Diet high in red meat	Number	1084769.47 (-433.96-1771717.31)	1962065.37 (-495.92-3328863.43)
DALYs	Female	70+	All causes	Diet high in red meat	Rate	909.36 (-0.36-1485.23)	708.47 (-0.18-1201.99)
DALYs	Female	70+	All causes	Diet high in sodium	Number	4745588.23 (676625.24-11522009.62)	6970732.46 (752651.49-18043566.78)
DALYs	Female	70+	All causes	Diet high in sodium	Rate	3978.23 (567.22-9658.91)	2517.01 (271.77-6515.22)
DALYs	Female	70+	All causes	Diet high in sugar-sweetened beverages	Number	179456.83 (80530.32-278985.95)	553233.56 (269662.17-861300.08)
DALYs	Female	70+	All causes	Diet high in sugar-sweetened beverages	Rate	150.44 (67.51-233.87)	199.76 (97.37-311.00)
DALYs	Female	70+	All causes	Diet high in trans fatty acids	Number	465592.30 (42975.18-904791.61)	268369.72 (25083.28-538863.43)
DALYs	Female	70+	All causes	Diet high in trans fatty acids	Rate	390.31 (36.03-758.49)	96.90 (9.06-194.57)
DALYs	Female	70+	All causes	Diet low in calcium	Number	259352.29 (187850.95-328702.02)	439059.44 (307435.57-564688.04)
DALYs	Female	70+	All causes	Diet low in calcium	Rate	217.42 (157.48-275.55)	158.54 (111.01-203.90)
DALYs	Female	70+	All causes	Diet low in fiber	Number	1873273.19 (683846.25-3103168.82)	2207177.97 (845950.31-3665915.78)
DALYs	Female	70+	All causes	Diet low in fiber	Rate	1570.37 (573.27-2601.39)	796.97 (305.46-1323.70)
DALYs	Female	70+	All causes	Diet low in fruits	Number	4299294.65 (1963623.52-6442611.13)	6768750.89 (3713106.81-9739489.29)
DALYs	Female	70+	All causes	Diet low in fruits	Rate	3604.10 (1646.11-5400.85)	2444.08 (1340.74-3516.76)
DALYs	Female	70+	All causes	Diet low in legumes	Number	1222571.10 (-967606.76-3314636.50)	1409329.77 (-1075964.10-3839498.25)
DALYs	Female	70+	All causes	Diet low in legumes	Rate	1024.88 (-811.15-2778.66)	508.88 (-388.51-1386.38)
DALYs	Female	70+	All causes	Diet low in milk	Number	402527.23 (111473.47-659387.57)	762193.34 (209582.60-1265539.35)
DALYs	Female	70+	All causes	Diet low in milk	Rate	337.44 (93.45-552.77)	275.21 (75.68-456.96)
DALYs	Female	70+	All causes	Diet low in nuts and seeds	Number	1905376.89 (530821.25-3215090.36)	2260253.20 (586859.06-3937409.81)
DALYs	Female	70+	All causes	Diet low in nuts and seeds	Rate	1597.28 (444.99-2695.21)	816.14 (211.90-1421.73)
DALYs	Female	70+	All causes	Diet low in polyunsaturated fatty acids	Number	1673526.25 (-4406344.62-6506448.04)	2640503.77 (-6453563.07-10442794.44)
DALYs	Female	70+	All causes	Diet low in polyunsaturated fatty acids	Rate	1402.92 (-3693.84-5454.36)	953.44 (-2330.27-3770.71)
DALYs	Female	70+	All causes	Diet low in seafood omega-3 fatty acids	Number	1980277.62 (371666.22-3525736.27)	2476569.97 (441663.47-4379437.27)
DALYs	Female	70+	All causes	Diet low in seafood omega-3 fatty acids	Rate	1660.07 (311.57-2955.63)	894.25 (159.48-1581.34)
DALYs	Female	70+	All causes	Diet low in vegetables	Number	2748606.55 (1749733.50-3748925.74)	3771795.65 (2561858.95-5069355.74)
DALYs	Female	70+	All causes	Diet low in vegetables	Rate	2304.16 (1466.80-3142.73)	1361.93 (925.04-1830.46)
DALYs	Female	70+	All causes	Diet low in whole grains	Number	3937607.90 (1641655.52-6366338.11)	5972372.10 (2479438.32-9550989.45)
DALYs	Female	70+	All causes	Diet low in whole grains	Rate	3300.90 (1376.20-5336.91)	2156.52 (895.28-3448.70)
DALYs	Female	70+	All causes	Dietary risks	Number	20237623.81 (5782536.79-30614902.53)	30624114.76 (8498973.15-47391778.14)
DALYs	Female	70+	All causes	Dietary risks	Rate	16965.22 (4847.51-25664.50)	11057.83 (3068.83-17112.35)
DALYs	Female	70-74	All causes	Diet high in processed meat	Number	383616.34 (89997.97-660197.55)	597453.54 (117029.65-1052994.93)
DALYs	Female	70-74	All causes	Diet high in processed meat	Rate	815.47 (191.31-1403.40)	545.88 (106.93-962.10)
DALYs	Female	70-74	All causes	Diet high in red meat	Number	300669.09 (-137.01-437504.31)	609865.80 (-114.42-952348.37)
DALYs	Female	70-74	All causes	Diet high in red meat	Rate	639.14 (-0.29-930.02)	557.22 (-0.10-870.14)
DALYs	Female	70-74	All causes	Diet high in sodium	Number	1614338.19 (300028.32-3682644.54)	2076786.73 (264576.06-5044274.16)
DALYs	Female	70-74	All causes	Diet high in sodium	Rate	3431.65 (637.78-7828.31)	1897.51 (241.74-4608.84)
DALYs	Female	70-74	All causes	Diet high in sugar-sweetened beverages	Number	55797.43 (23990.30-91724.70)	195391.93 (94399.71-307927.59)
DALYs	Female	70-74	All causes	Diet high in sugar-sweetened beverages	Rate	118.61 (51.00-194.98)	178.53 (86.25-281.35)
DALYs	Female	70-74	All causes	Diet high in trans fatty acids	Number	121072.93 (10789.60-233464.60)	85907.17 (7569.11-183801.43)
DALYs	Female	70-74	All causes	Diet high in trans fatty acids	Rate	257.37 (22.94-496.28)	78.49 (6.92-167.94)
DALYs	Female	70-74	All causes	Diet low in calcium	Number	88278.55 (62526.15-111456.89)	140454.32 (99314.40-179589.97)
DALYs	Female	70-74	All causes	Diet low in calcium	Rate	187.66 (132.91-236.93)	128.33 (90.74-164.09)
DALYs	Female	70-74	All causes	Diet low in fiber	Number	501205.85 (150790.80-846597.95)	605772.64 (192840.76-1017532.04)
DALYs	Female	70-74	All causes	Diet low in fiber	Rate	1065.43 (320.54-1799.64)	553.48 (176.19-929.70)
DALYs	Female	70-74	All causes	Diet low in fruits	Number	1455060.35 (641071.90-2205442.61)	2001008.15 (971015.33-2996137.12)
DALYs	Female	70-74	All causes	Diet low in fruits	Rate	3093.07 (1362.75-4688.18)	1828.28 (887.19-2737.50)
DALYs	Female	70-74	All causes	Diet low in legumes	Number	297029.26 (-237084.16-784259.42)	350123.67 (-280022.57-922372.96)
DALYs	Female	70-74	All causes	Diet low in legumes	Rate	631.40 (-503.98-1667.12)	319.90 (-255.85-842.75)
DALYs	Female	70-74	All causes	Diet low in milk	Number	132294.64 (36631.46-217136.03)	245330.98 (68374.17-409645.88)
DALYs	Female	70-74	All causes	Diet low in milk	Rate	281.22 (77.87-461.57)	224.15 (62.47-374.28)
DALYs	Female	70-74	All causes	Diet low in nuts and seeds	Number	491522.82 (140891.77-818916.63)	586617.61 (151521.91-1012967.53)
DALYs	Female	70-74	All causes	Diet low in nuts and seeds	Rate	1044.85 (299.50-1740.80)	535.98 (138.44-925.53)
DALYs	Female	70-74	All causes	Diet low in polyunsaturated fatty acids	Number	456843.89 (-1259605.68-1750162.02)	723437.46 (-1929310.10-2778417.64)
DALYs	Female	70-74	All causes	Diet low in polyunsaturated fatty acids	Rate	971.13 (-2677.58-3720.37)	660.99 (-1762.77-2538.58)
DALYs	Female	70-74	All causes	Diet low in seafood omega-3 fatty acids	Number	538543.86 (104722.66-931647.58)	671004.94 (124842.29-1181095.08)
DALYs	Female	70-74	All causes	Diet low in seafood omega-3 fatty acids	Rate	1144.80 (222.61-1980.43)	613.08 (114.07-1079.14)
DALYs	Female	70-74	All causes	Diet low in vegetables	Number	910018.94 (561352.77-1264938.98)	1027749.34 (678605.78-1394558.04)
DALYs	Female	70-74	All causes	Diet low in vegetables	Rate	1934.46 (1193.28-2688.92)	939.03 (620.03-1274.18)
DALYs	Female	70-74	All causes	Diet low in whole grains	Number	1130707.44 (382789.60-1862812.77)	1748589.22 (601159.29-2845421.91)
DALYs	Female	70-74	All causes	Diet low in whole grains	Rate	2403.58 (813.71-3959.84)	1597.65 (549.27-2599.80)
DALYs	Female	70-74	All causes	Dietary risks	Number	6131676.22 (1942252.63-9163586.90)	8874319.18 (2433385.83-13532458.49)
DALYs	Female	70-74	All causes	Dietary risks	Rate	13034.29 (4128.71-19479.32)	8108.27 (2223.33-12364.30)
DALYs	Female	75-79	All causes	Diet high in processed meat	Number	428556.60 (99096.91-727361.52)	445649.68 (88803.11-781363.13)
DALYs	Female	75-79	All causes	Diet high in processed meat	Rate	1179.86 (272.82-2002.50)	618.12 (123.17-1083.76)
DALYs	Female	75-79	All causes	Diet high in red meat	Number	334597.35 (-108.35-541243.75)	452790.07 (-85.86-746985.96)
DALYs	Female	75-79	All causes	Diet high in red meat	Rate	921.18 (-0.30-1490.10)	628.02 (-0.12-1036.07)
DALYs	Female	75-79	All causes	Diet high in sodium	Number	1435580.39 (223035.06-3489547.48)	1686795.70 (189679.23-4121908.73)
DALYs	Female	75-79	All causes	Diet high in sodium	Rate	3952.30 (614.04-9607.08)	2339.60 (263.09-5717.12)
DALYs	Female	75-79	All causes	Diet high in sugar-sweetened beverages	Number	54530.40 (23530.95-82820.97)	142635.60 (68989.54-218677.59)
DALYs	Female	75-79	All causes	Diet high in sugar-sweetened beverages	Rate	150.13 (64.78-228.01)	197.84 (95.69-303.31)
DALYs	Female	75-79	All causes	Diet high in trans fatty acids	Number	120408.89 (10049.02-238180.84)	67841.18 (7341.70-142968.80)
DALYs	Female	75-79	All causes	Diet high in trans fatty acids	Rate	331.50 (27.67-655.74)	94.10 (10.18-198.30)
DALYs	Female	75-79	All causes	Diet low in calcium	Number	78877.95 (57574.81-99730.75)	109293.62 (78312.29-139242.12)
DALYs	Female	75-79	All causes	Diet low in calcium	Rate	217.16 (158.51-274.57)	151.59 (108.62-193.13)
DALYs	Female	75-79	All causes	Diet low in fiber	Number	525045.54 (172643.96-910598.73)	493806.20 (165967.63-837876.39)
DALYs	Female	75-79	All causes	Diet low in fiber	Rate	1445.50 (475.31-2506.97)	684.91 (230.20-1162.14)
DALYs	Female	75-79	All causes	Diet low in fruits	Number	1239570.07 (557665.86-1880652.75)	1533315.27 (791345.26-2265876.65)
DALYs	Female	75-79	All causes	Diet low in fruits	Rate	3412.66 (1535.31-5177.63)	2126.72 (1097.60-3142.79)
DALYs	Female	75-79	All causes	Diet low in legumes	Number	346888.79 (-275454.69-928695.49)	289391.07 (-220101.64-768407.60)
DALYs	Female	75-79	All causes	Diet low in legumes	Rate	955.02 (-758.35-2556.79)	401.39 (-305.28-1065.79)
DALYs	Female	75-79	All causes	Diet low in milk	Number	124314.60 (34425.42-202870.81)	187075.60 (51104.14-311486.26)
DALYs	Female	75-79	All causes	Diet low in milk	Rate	342.25 (94.78-558.52)	259.48 (70.88-432.03)
DALYs	Female	75-79	All causes	Diet low in nuts and seeds	Number	543613.40 (149707.61-920149.23)	475263.71 (131717.91-821421.36)
DALYs	Female	75-79	All causes	Diet low in nuts and seeds	Rate	1496.62 (412.16-2533.26)	659.19 (182.69-1139.32)
DALYs	Female	75-79	All causes	Diet low in polyunsaturated fatty acids	Number	484346.56 (-1291009.61-1879686.84)	588073.42 (-1467096.74-2281594.15)
DALYs	Female	75-79	All causes	Diet low in polyunsaturated fatty acids	Rate	1333.45 (-3554.28-5174.97)	815.66 (-2034.87-3164.59)
DALYs	Female	75-79	All causes	Diet low in seafood omega-3 fatty acids	Number	556598.45 (102553.04-977987.77)	558333.82 (100459.33-987081.63)
DALYs	Female	75-79	All causes	Diet low in seafood omega-3 fatty acids	Rate	1532.37 (282.34-2692.50)	774.41 (139.34-1369.09)
DALYs	Female	75-79	All causes	Diet low in vegetables	Number	761925.30 (466703.25-1055130.59)	819700.44 (530352.72-1119489.52)
DALYs	Female	75-79	All causes	Diet low in vegetables	Rate	2097.66 (1284.88-2904.88)	1136.93 (735.60-1552.74)
DALYs	Female	75-79	All causes	Diet low in whole grains	Number	1166346.72 (448976.46-1876701.39)	1365569.21 (523637.38-2212368.88)
DALYs	Female	75-79	All causes	Diet low in whole grains	Rate	3211.07 (1236.08-5166.75)	1894.05 (726.29-3068.57)
DALYs	Female	75-79	All causes	Dietary risks	Number	5962573.39 (1691455.27-9099068.63)	7085419.89 (2057039.15-10891993.18)
DALYs	Female	75-79	All causes	Dietary risks	Rate	16415.56 (4656.75-25050.65)	9827.53 (2853.13-15107.27)
DALYs	Female	80-84	All causes	Diet high in processed meat	Number	282287.95 (66178.83-482276.45)	375491.95 (74332.13-642864.30)
DALYs	Female	80-84	All causes	Diet high in processed meat	Rate	1277.76 (299.55-2182.99)	737.25 (145.95-1262.22)
DALYs	Female	80-84	All causes	Diet high in red meat	Number	241424.52 (-71.16-450378.02)	383836.80 (-74.63-710597.29)
DALYs	Female	80-84	All causes	Diet high in red meat	Rate	1092.79 (-0.32-2038.60)	753.64 (-0.15-1395.21)
DALYs	Female	80-84	All causes	Diet high in sodium	Number	958539.17 (87897.81-2501889.43)	1412977.63 (97228.55-3902376.62)
DALYs	Female	80-84	All causes	Diet high in sodium	Rate	4338.76 (397.86-11324.62)	2774.29 (190.90-7662.06)
DALYs	Female	80-84	All causes	Diet high in sugar-sweetened beverages	Number	36312.75 (15936.02-56777.47)	99588.35 (47573.28-156383.34)
DALYs	Female	80-84	All causes	Diet high in sugar-sweetened beverages	Rate	164.37 (72.13-257.00)	195.54 (93.41-307.05)
DALYs	Female	80-84	All causes	Diet high in trans fatty acids	Number	100712.99 (9294.09-196139.66)	56334.79 (5567.42-112863.76)
DALYs	Female	80-84	All causes	Diet high in trans fatty acids	Rate	455.87 (42.07-887.81)	110.61 (10.93-221.60)
DALYs	Female	80-84	All causes	Diet low in calcium	Number	54977.55 (39488.30-69891.52)	91805.76 (64734.31-118358.84)
DALYs	Female	80-84	All causes	Diet low in calcium	Rate	248.85 (178.74-316.36)	180.25 (127.10-232.39)
DALYs	Female	80-84	All causes	Diet low in fiber	Number	428859.85 (171783.48-706258.04)	490560.40 (201851.87-816737.12)
DALYs	Female	80-84	All causes	Diet low in fiber	Rate	1941.20 (777.57-3196.82)	963.18 (396.32-1603.61)
DALYs	Female	80-84	All causes	Diet low in fruits	Number	876008.11 (430597.05-1299471.63)	1397938.88 (766702.17-2020155.23)
DALYs	Female	80-84	All causes	Diet low in fruits	Rate	3965.19 (1949.07-5881.96)	2744.76 (1505.37-3966.44)
DALYs	Female	80-84	All causes	Diet low in legumes	Number	289170.48 (-225043.93-785979.99)	319188.35 (-243737.48-866053.01)
DALYs	Female	80-84	All causes	Diet low in legumes	Rate	1308.91 (-1018.64-3557.68)	626.71 (-478.56-1700.44)
DALYs	Female	80-84	All causes	Diet low in milk	Number	82976.36 (22532.10-135537.57)	149925.90 (40927.89-250102.71)
DALYs	Female	80-84	All causes	Diet low in milk	Rate	375.59 (101.99-613.50)	294.37 (80.36-491.06)
DALYs	Female	80-84	All causes	Diet low in nuts and seeds	Number	460121.29 (124646.54-775897.23)	531808.93 (140575.66-931172.76)
DALYs	Female	80-84	All causes	Diet low in nuts and seeds	Rate	2082.70 (564.20-3512.04)	1044.17 (276.01-1828.30)
DALYs	Female	80-84	All causes	Diet low in polyunsaturated fatty acids	Number	380351.77 (-979719.39-1479032.85)	583230.31 (-1424347.84-2312638.90)
DALYs	Female	80-84	All causes	Diet low in polyunsaturated fatty acids	Rate	1721.63 (-4434.63-6694.73)	1145.13 (-2796.61-4540.71)
DALYs	Female	80-84	All causes	Diet low in seafood omega-3 fatty acids	Number	455871.48 (84694.02-817842.13)	556913.53 (98178.51-1008794.01)
DALYs	Female	80-84	All causes	Diet low in seafood omega-3 fatty acids	Rate	2063.47 (383.36-3701.90)	1093.46 (192.77-1980.70)
DALYs	Female	80-84	All causes	Diet low in vegetables	Number	591280.36 (380536.35-818105.82)	785861.47 (539383.22-1074710.34)
DALYs	Female	80-84	All causes	Diet low in vegetables	Rate	2676.39 (1722.47-3703.10)	1542.99 (1059.04-2110.12)
DALYs	Female	80-84	All causes	Diet low in whole grains	Number	836764.76 (386821.55-1340401.45)	1240064.95 (572657.37-1992069.74)
DALYs	Female	80-84	All causes	Diet low in whole grains	Rate	3787.55 (1750.92-6067.23)	2434.78 (1124.37-3911.30)
DALYs	Female	80-84	All causes	Dietary risks	Number	4344507.78 (1173992.74-6721751.30)	6403697.98 (1728746.48-10031819.28)
DALYs	Female	80-84	All causes	Dietary risks	Rate	19665.09 (5313.99-30425.51)	12573.23 (3394.28-19696.81)
DALYs	Female	85+	All causes	Diet high in processed meat	Number	208207.31 (51055.09-355853.04)	454841.11 (98026.57-788126.55)
DALYs	Female	85+	All causes	Diet high in processed meat	Rate	1505.36 (369.13-2572.85)	1022.84 (220.44-1772.33)
DALYs	Female	85+	All causes	Diet high in red meat	Number	208078.51 (-66.68-403105.91)	515572.70 (-132.61-956358.19)
DALYs	Female	85+	All causes	Diet high in red meat	Rate	1504.43 (-0.48-2914.49)	1159.42 (-0.30-2150.65)
DALYs	Female	85+	All causes	Diet high in sodium	Number	737130.49 (59076.88-2026149.42)	1794172.40 (105869.06-4793377.88)
DALYs	Female	85+	All causes	Diet high in sodium	Rate	5329.52 (427.13-14649.23)	4034.72 (238.08-10779.32)
DALYs	Female	85+	All causes	Diet high in sugar-sweetened beverages	Number	32816.25 (13707.56-52358.68)	115617.68 (54666.76-181157.68)
DALYs	Female	85+	All causes	Diet high in sugar-sweetened beverages	Rate	237.26 (99.11-378.56)	260.00 (122.93-407.39)
DALYs	Female	85+	All causes	Diet high in trans fatty acids	Number	123397.48 (11710.12-246155.36)	58286.58 (5451.25-124713.05)
DALYs	Female	85+	All causes	Diet high in trans fatty acids	Rate	892.17 (84.67-1779.72)	131.07 (12.26-280.45)
DALYs	Female	85+	All causes	Diet low in calcium	Number	37218.24 (26461.33-48239.43)	97505.74 (65537.87-129826.09)
DALYs	Female	85+	All causes	Diet low in calcium	Rate	269.09 (191.32-348.78)	219.27 (147.38-291.95)
DALYs	Female	85+	All causes	Diet low in fiber	Number	418161.96 (176391.04-674748.10)	617038.74 (247693.81-1037888.55)
DALYs	Female	85+	All causes	Diet low in fiber	Rate	3023.35 (1275.32-4878.49)	1387.59 (557.01-2334.00)
DALYs	Female	85+	All causes	Diet low in fruits	Number	728656.11 (385430.13-1072572.93)	1836488.59 (1138466.80-2597224.53)
DALYs	Female	85+	All causes	Diet low in fruits	Rate	5268.25 (2786.69-7754.79)	4129.89 (2560.18-5840.62)
DALYs	Female	85+	All causes	Diet low in legumes	Number	289482.58 (-230154.60-797460.40)	450626.68 (-337834.57-1265191.73)
DALYs	Female	85+	All causes	Diet low in legumes	Rate	2092.98 (-1664.04-5765.71)	1013.37 (-759.72-2845.16)
DALYs	Female	85+	All causes	Diet low in milk	Number	62941.62 (17011.24-105443.68)	179860.86 (46872.97-301774.04)
DALYs	Female	85+	All causes	Diet low in milk	Rate	455.07 (122.99-762.37)	404.47 (105.41-678.63)
DALYs	Female	85+	All causes	Diet low in nuts and seeds	Number	410119.38 (110499.41-702021.07)	666562.95 (172534.81-1162344.46)
DALYs	Female	85+	All causes	Diet low in nuts and seeds	Rate	2965.20 (798.92-5075.67)	1498.96 (388.00-2613.87)
DALYs	Female	85+	All causes	Diet low in polyunsaturated fatty acids	Number	351984.03 (-892599.51-1397020.73)	745762.57 (-1755257.94-2955383.13)
DALYs	Female	85+	All causes	Diet low in polyunsaturated fatty acids	Rate	2544.87 (-6453.57-10100.58)	1677.07 (-3947.21-6646.05)
DALYs	Female	85+	All causes	Diet low in seafood omega-3 fatty acids	Number	429263.83 (77165.12-786174.39)	690317.68 (125536.98-1251579.64)
DALYs	Female	85+	All causes	Diet low in seafood omega-3 fatty acids	Rate	3103.61 (557.91-5684.11)	1552.38 (282.31-2814.55)
DALYs	Female	85+	All causes	Diet low in vegetables	Number	485381.96 (315817.19-679227.49)	1138484.40 (780023.82-1577185.54)
DALYs	Female	85+	All causes	Diet low in vegetables	Rate	3509.35 (2283.39-4910.87)	2560.22 (1754.11-3546.77)
DALYs	Female	85+	All causes	Diet low in whole grains	Number	803788.98 (375422.77-1306452.04)	1618148.72 (735914.10-2605096.22)
DALYs	Female	85+	All causes	Diet low in whole grains	Rate	5811.46 (2714.34-9445.76)	3638.88 (1654.92-5858.33)
DALYs	Female	85+	All causes	Dietary risks	Number	3798866.42 (888471.83-5962342.82)	8260677.72 (2435547.56-12920076.39)
DALYs	Female	85+	All causes	Dietary risks	Rate	27466.13 (6423.73-43108.25)	18576.57 (5477.05-29054.59)
DALYs	Female	Age-standardized	All causes	Diet high in processed meat	Rate	145.49 (33.67-245.76)	107.08 (22.96-185.55)
DALYs	Female	Age-standardized	All causes	Diet high in red meat	Rate	124.10 (-0.06-166.16)	120.46 (-0.04-179.42)
DALYs	Female	Age-standardized	All causes	Diet high in sodium	Rate	545.61 (118.58-1255.82)	310.48 (52.00-757.10)
DALYs	Female	Age-standardized	All causes	Diet high in sugar-sweetened beverages	Rate	24.29 (11.07-37.59)	40.05 (19.20-61.36)
DALYs	Female	Age-standardized	All causes	Diet high in trans fatty acids	Rate	58.61 (5.70-110.60)	19.34 (1.94-38.21)
DALYs	Female	Age-standardized	All causes	Diet low in calcium	Rate	39.69 (28.74-49.84)	26.13 (19.01-32.99)
DALYs	Female	Age-standardized	All causes	Diet low in fiber	Rate	289.53 (82.34-475.35)	144.85 (46.95-235.23)
DALYs	Female	Age-standardized	All causes	Diet low in fruits	Rate	648.98 (239.87-967.12)	412.03 (180.93-608.76)
DALYs	Female	Age-standardized	All causes	Diet low in legumes	Rate	137.68 (-117.21-353.20)	71.70 (-59.49-181.92)
DALYs	Female	Age-standardized	All causes	Diet low in milk	Rate	58.05 (16.04-95.08)	43.69 (11.87-72.18)
DALYs	Female	Age-standardized	All causes	Diet low in nuts and seeds	Rate	240.78 (73.02-389.42)	128.23 (37.00-211.02)
DALYs	Female	Age-standardized	All causes	Diet low in polyunsaturated fatty acids	Rate	211.42 (-643.36-793.82)	144.65 (-440.19-544.61)
DALYs	Female	Age-standardized	All causes	Diet low in seafood omega-3 fatty acids	Rate	266.54 (55.03-442.63)	146.53 (29.19-244.66)
DALYs	Female	Age-standardized	All causes	Diet low in vegetables	Rate	363.49 (215.18-505.51)	203.97 (126.91-276.71)
DALYs	Female	Age-standardized	All causes	Diet low in whole grains	Rate	492.67 (197.05-756.70)	337.22 (132.42-522.18)
DALYs	Female	Age-standardized	All causes	Dietary risks	Rate	2460.35 (713.11-3553.70)	1614.27 (444.31-2413.57)
DALYs	Female	All ages	All causes	Diet high in processed meat	Number	3065598.60 (706639.06-5177843.82)	4882704.10 (1044109.77-8462537.12)
DALYs	Female	All ages	All causes	Diet high in processed meat	Rate	115.78 (26.69-195.55)	124.18 (26.55-215.22)
DALYs	Female	All ages	All causes	Diet high in red meat	Number	2584639.29 (-1428.32-3505409.80)	5480334.85 (-1656.44-8184474.45)
DALYs	Female	All ages	All causes	Diet high in red meat	Rate	97.61 (-0.05-132.39)	139.38 (-0.04-208.15)
DALYs	Female	All ages	All causes	Diet high in sodium	Number	11490295.07 (2539969.19-26287899.58)	14364165.45 (2389562.73-35040313.97)
DALYs	Female	All ages	All causes	Diet high in sodium	Rate	433.94 (95.92-992.79)	365.32 (60.77-891.17)
DALYs	Female	All ages	All causes	Diet high in sugar-sweetened beverages	Number	517856.35 (235359.06-799190.36)	1806475.82 (865655.20-2767186.79)
DALYs	Female	All ages	All causes	Diet high in sugar-sweetened beverages	Rate	19.56 (8.89-30.18)	45.94 (22.02-70.38)
DALYs	Female	All ages	All causes	Diet high in trans fatty acids	Number	1214913.09 (117947.02-2291493.25)	872139.69 (87343.03-1717093.51)
DALYs	Female	All ages	All causes	Diet high in trans fatty acids	Rate	45.88 (4.45-86.54)	22.18 (2.22-43.67)
DALYs	Female	All ages	All causes	Diet low in calcium	Number	855358.48 (617926.44-1075505.98)	1189269.33 (865713.66-1502082.67)
DALYs	Female	All ages	All causes	Diet low in calcium	Rate	32.30 (23.34-40.62)	30.25 (22.02-38.20)
DALYs	Female	All ages	All causes	Diet low in fiber	Number	6186480.60 (1715554.96-10126591.06)	6513494.57 (2124097.26-10581777.12)
DALYs	Female	All ages	All causes	Diet low in fiber	Rate	233.64 (64.79-382.44)	165.66 (54.02-269.12)
DALYs	Female	All ages	All causes	Diet low in fruits	Number	13924575.88 (5076175.93-20818944.81)	18671944.89 (8249959.64-27582518.06)
DALYs	Female	All ages	All causes	Diet low in fruits	Rate	525.88 (191.71-786.25)	474.88 (209.82-701.50)
DALYs	Female	All ages	All causes	Diet low in legumes	Number	2858113.49 (-2443535.75-7301772.28)	3270633.07 (-2706339.65-8324372.62)
DALYs	Female	All ages	All causes	Diet low in legumes	Rate	107.94 (-92.28-275.76)	83.18 (-68.83-211.71)
DALYs	Female	All ages	All causes	Diet low in milk	Number	1242796.85 (343021.62-2031246.27)	1993702.70 (542342.31-3294454.19)
DALYs	Female	All ages	All causes	Diet low in milk	Rate	46.94 (12.95-76.71)	50.71 (13.79-83.79)
DALYs	Female	All ages	All causes	Diet low in nuts and seeds	Number	5080368.58 (1555430.92-8187613.13)	5813382.72 (1666330.75-9584449.06)
DALYs	Female	All ages	All causes	Diet low in nuts and seeds	Rate	191.87 (58.74-309.21)	147.85 (42.38-243.76)
DALYs	Female	All ages	All causes	Diet low in polyunsaturated fatty acids	Number	4456029.96 (-13790609.28-16646809.72)	6586013.55 (-19900898.14-24831078.66)
DALYs	Female	All ages	All causes	Diet low in polyunsaturated fatty acids	Rate	168.29 (-520.82-628.68)	167.50 (-506.13-631.52)
DALYs	Female	All ages	All causes	Diet low in seafood omega-3 fatty acids	Number	5639762.66 (1174412.46-9323961.96)	6636070.36 (1316897.92-11123599.68)
DALYs	Female	All ages	All causes	Diet low in seafood omega-3 fatty acids	Rate	212.99 (44.35-352.13)	168.77 (33.49-282.90)
DALYs	Female	All ages	All causes	Diet low in vegetables	Number	7715847.09 (4519469.05-10722083.90)	9277335.40 (5812753.58-12581350.79)
DALYs	Female	All ages	All causes	Diet low in vegetables	Rate	291.40 (170.68-404.93)	235.95 (147.83-319.98)
DALYs	Female	All ages	All causes	Diet low in whole grains	Number	10393185.69 (4109138.19-15961118.01)	15342142.33 (6037459.32-23770302.23)
DALYs	Female	All ages	All causes	Diet low in whole grains	Rate	392.51 (155.19-602.79)	390.19 (153.55-604.54)
DALYs	Female	All ages	All causes	Dietary risks	Number	51865183.14 (15098413.04-75210532.48)	73733403.76 (20335064.35-110387659.30)
DALYs	Female	All ages	All causes	Dietary risks	Rate	1958.74 (570.21-2840.41)	1875.23 (517.17-2807.44)
DALYs	Male	15-49	All causes	Diet high in processed meat	Number	891007.45 (308174.94-1399202.83)	1086480.62 (288474.47-1842500.40)
DALYs	Male	15-49	All causes	Diet high in processed meat	Rate	64.89 (22.44-101.90)	54.33 (14.43-92.14)
DALYs	Male	15-49	All causes	Diet high in red meat	Number	193508.35 (-1334012.80-1145519.92)	510275.99 (-1231814.31-1420508.65)
DALYs	Male	15-49	All causes	Diet high in red meat	Rate	14.09 (-97.15-83.43)	25.52 (-61.60-71.04)
DALYs	Male	15-49	All causes	Diet high in sodium	Number	2607043.97 (681655.05-6276628.78)	3166331.37 (765586.80-7422918.28)
DALYs	Male	15-49	All causes	Diet high in sodium	Rate	189.86 (49.64-457.11)	158.34 (38.28-371.20)
DALYs	Male	15-49	All causes	Diet high in sugar-sweetened beverages	Number	134810.54 (47092.40-219029.71)	484801.45 (201616.82-766048.51)
DALYs	Male	15-49	All causes	Diet high in sugar-sweetened beverages	Rate	9.82 (3.43-15.95)	24.24 (10.08-38.31)
DALYs	Male	15-49	All causes	Diet high in trans fatty acids	Number	594335.69 (68128.85-1102795.93)	506344.01 (49695.41-946432.42)
DALYs	Male	15-49	All causes	Diet high in trans fatty acids	Rate	43.28 (4.96-80.31)	25.32 (2.49-47.33)
DALYs	Male	15-49	All causes	Diet low in calcium	Number	180229.90 (128589.01-233992.26)	191491.96 (140287.95-249591.75)
DALYs	Male	15-49	All causes	Diet low in calcium	Rate	13.13 (9.36-17.04)	9.58 (7.02-12.48)
DALYs	Male	15-49	All causes	Diet low in fiber	Number	3140697.61 (1026223.96-4857324.80)	3513844.21 (1324281.49-5419528.43)
DALYs	Male	15-49	All causes	Diet low in fiber	Rate	228.73 (74.74-353.75)	175.72 (66.22-271.01)
DALYs	Male	15-49	All causes	Diet low in fruits	Number	5509771.78 (1715498.34-8374106.57)	7051122.39 (2383871.42-10618071.52)
DALYs	Male	15-49	All causes	Diet low in fruits	Rate	401.26 (124.93-609.86)	352.60 (119.21-530.98)
DALYs	Male	15-49	All causes	Diet low in legumes	Number	1335370.98 (-1318986.62-3063905.30)	1536533.63 (-1414259.69-3586305.41)
DALYs	Male	15-49	All causes	Diet low in legumes	Rate	97.25 (-96.06-223.14)	76.84 (-70.72-179.34)
DALYs	Male	15-49	All causes	Diet low in milk	Number	193169.07 (55576.24-328695.80)	306230.28 (88718.03-509925.50)
DALYs	Male	15-49	All causes	Diet low in milk	Rate	14.07 (4.05-23.94)	15.31 (4.44-25.50)
DALYs	Male	15-49	All causes	Diet low in nuts and seeds	Number	2646778.11 (894257.21-4029089.62)	3145339.97 (1025662.82-4852787.50)
DALYs	Male	15-49	All causes	Diet low in nuts and seeds	Rate	192.76 (65.13-293.43)	157.29 (51.29-242.67)
DALYs	Male	15-49	All causes	Diet low in polyunsaturated fatty acids	Number	2022822.79 (-8325123.99-7310293.57)	3024772.09 (-11898225.89-10752941.42)
DALYs	Male	15-49	All causes	Diet low in polyunsaturated fatty acids	Rate	147.32 (-606.30-532.39)	151.26 (-594.99-537.72)
DALYs	Male	15-49	All causes	Diet low in seafood omega-3 fatty acids	Number	2431377.31 (573227.07-3778151.13)	2733855.04 (638106.43-4344056.80)
DALYs	Male	15-49	All causes	Diet low in seafood omega-3 fatty acids	Rate	177.07 (41.75-275.15)	136.71 (31.91-217.23)
DALYs	Male	15-49	All causes	Diet low in vegetables	Number	2513306.53 (1200678.49-3597908.51)	2859460.40 (1632773.45-3978366.57)
DALYs	Male	15-49	All causes	Diet low in vegetables	Rate	183.04 (87.44-262.03)	142.99 (81.65-198.95)
DALYs	Male	15-49	All causes	Diet low in whole grains	Number	4191066.93 (2168745.87-5787928.91)	6160557.86 (3026995.01-8663630.90)
DALYs	Male	15-49	All causes	Diet low in whole grains	Rate	305.22 (157.94-421.52)	308.07 (151.37-433.24)
DALYs	Male	15-49	All causes	Dietary risks	Number	15690722.32 (3240131.13-21063993.20)	21557084.32 (3307157.66-29342523.05)
DALYs	Male	15-49	All causes	Dietary risks	Rate	1142.71 (235.97-1534.03)	1078.00 (165.38-1467.33)
DALYs	Male	25-29	All causes	Diet high in processed meat	Number	44933.71 (13793.68-74186.21)	71075.69 (17595.63-125559.33)
DALYs	Male	25-29	All causes	Diet high in processed meat	Rate	20.19 (6.20-33.34)	23.90 (5.92-42.23)
DALYs	Male	25-29	All causes	Diet high in red meat	Number	-20639.89 (-214013.27-109104.78)	20948.27 (-119648.24-95795.72)
DALYs	Male	25-29	All causes	Diet high in red meat	Rate	-9.28 (-96.18-49.03)	7.04 (-40.24-32.22)
DALYs	Male	25-29	All causes	Diet high in sodium	Number	95002.07 (-15058.64-316822.66)	90868.72 (-15103.25-332168.01)
DALYs	Male	25-29	All causes	Diet high in sodium	Rate	42.69 (-6.77-142.38)	30.56 (-5.08-111.71)
DALYs	Male	25-29	All causes	Diet high in sugar-sweetened beverages	Number	13091.40 (4624.06-22506.44)	44173.37 (18625.32-77325.08)
DALYs	Male	25-29	All causes	Diet high in sugar-sweetened beverages	Rate	5.88 (2.08-10.11)	14.86 (6.26-26.00)
DALYs	Male	25-29	All causes	Diet high in trans fatty acids	Number	40877.66 (4273.32-86601.76)	36705.43 (3345.51-76937.12)
DALYs	Male	25-29	All causes	Diet high in trans fatty acids	Rate	18.37 (1.92-38.92)	12.34 (1.13-25.87)
DALYs	Male	25-29	All causes	Diet low in calcium	Number	16125.30 (10977.43-21103.67)	13049.44 (9277.52-16865.10)
DALYs	Male	25-29	All causes	Diet low in calcium	Rate	7.25 (4.93-9.48)	4.39 (3.12-5.67)
DALYs	Male	25-29	All causes	Diet low in fiber	Number	273457.55 (71537.49-442013.44)	263637.06 (86286.13-414864.48)
DALYs	Male	25-29	All causes	Diet low in fiber	Rate	122.89 (32.15-198.64)	88.66 (29.02-139.52)
DALYs	Male	25-29	All causes	Diet low in fruits	Number	441761.15 (125378.44-685070.47)	506629.39 (173509.38-749448.97)
DALYs	Male	25-29	All causes	Diet low in fruits	Rate	198.53 (56.34-307.87)	170.38 (58.35-252.04)
DALYs	Male	25-29	All causes	Diet low in legumes	Number	89529.74 (-89947.81-206197.35)	97005.96 (-90356.61-223731.29)
DALYs	Male	25-29	All causes	Diet low in legumes	Rate	40.23 (-40.42-92.66)	32.62 (-30.39-75.24)
DALYs	Male	25-29	All causes	Diet low in milk	Number	15520.06 (4386.33-26480.63)	17567.62 (5045.30-29484.37)
DALYs	Male	25-29	All causes	Diet low in milk	Rate	6.97 (1.97-11.90)	5.91 (1.70-9.92)
DALYs	Male	25-29	All causes	Diet low in nuts and seeds	Number	197688.11 (67818.05-306146.00)	216200.59 (70428.01-329625.88)
DALYs	Male	25-29	All causes	Diet low in nuts and seeds	Rate	88.84 (30.48-137.58)	72.71 (23.68-110.85)
DALYs	Male	25-29	All causes	Diet low in polyunsaturated fatty acids	Number	145092.21 (-630289.89-533404.21)	192724.43 (-788253.32-682806.14)
DALYs	Male	25-29	All causes	Diet low in polyunsaturated fatty acids	Rate	65.20 (-283.25-239.71)	64.81 (-265.09-229.63)
DALYs	Male	25-29	All causes	Diet low in seafood omega-3 fatty acids	Number	181072.37 (45893.51-282306.39)	180935.87 (42583.66-299485.35)
DALYs	Male	25-29	All causes	Diet low in seafood omega-3 fatty acids	Rate	81.37 (20.62-126.87)	60.85 (14.32-100.72)
DALYs	Male	25-29	All causes	Diet low in vegetables	Number	190040.36 (94943.76-267824.80)	221820.06 (129141.85-306009.84)
DALYs	Male	25-29	All causes	Diet low in vegetables	Rate	85.40 (42.67-120.36)	74.60 (43.43-102.91)
DALYs	Male	25-29	All causes	Diet low in whole grains	Number	314496.67 (150062.48-445173.47)	426416.79 (193606.19-599893.34)
DALYs	Male	25-29	All causes	Diet low in whole grains	Rate	141.33 (67.44-200.06)	143.40 (65.11-201.74)
DALYs	Male	25-29	All causes	Dietary risks	Number	1083738.22 (136321.82-1458745.28)	1380143.59 (116410.23-1885867.91)
DALYs	Male	25-29	All causes	Dietary risks	Rate	487.03 (61.26-655.56)	464.14 (39.15-634.21)
DALYs	Male	30-34	All causes	Diet high in processed meat	Number	98473.85 (32501.03-155914.93)	129219.96 (30976.83-225817.20)
DALYs	Male	30-34	All causes	Diet high in processed meat	Rate	50.42 (16.64-79.83)	42.29 (10.14-73.91)
DALYs	Male	30-34	All causes	Diet high in red meat	Number	-1965.08 (-261837.61-161301.78)	47707.99 (-226209.31-187171.11)
DALYs	Male	30-34	All causes	Diet high in red meat	Rate	-1.01 (-134.06-82.59)	15.61 (-74.03-61.26)
DALYs	Male	30-34	All causes	Diet high in sodium	Number	205216.11 (22642.72-615658.44)	253880.28 (22126.35-753670.83)
DALYs	Male	30-34	All causes	Diet high in sodium	Rate	105.07 (11.59-315.22)	83.09 (7.24-246.66)
DALYs	Male	30-34	All causes	Diet high in sugar-sweetened beverages	Number	20397.18 (7132.54-34586.40)	70316.63 (29800.62-115616.48)
DALYs	Male	30-34	All causes	Diet high in sugar-sweetened beverages	Rate	10.44 (3.65-17.71)	23.01 (9.75-37.84)
DALYs	Male	30-34	All causes	Diet high in trans fatty acids	Number	70308.78 (7937.84-139547.69)	65173.11 (7921.07-137170.71)
DALYs	Male	30-34	All causes	Diet high in trans fatty acids	Rate	36.00 (4.06-71.45)	21.33 (2.59-44.89)
DALYs	Male	30-34	All causes	Diet low in calcium	Number	27191.01 (18794.74-35981.54)	26992.55 (19264.30-35118.70)
DALYs	Male	30-34	All causes	Diet low in calcium	Rate	13.92 (9.62-18.42)	8.83 (6.30-11.49)
DALYs	Male	30-34	All causes	Diet low in fiber	Number	419393.64 (133763.78-651693.12)	492910.54 (185495.48-760333.87)
DALYs	Male	30-34	All causes	Diet low in fiber	Rate	214.73 (68.49-333.67)	161.32 (60.71-248.84)
DALYs	Male	30-34	All causes	Diet low in fruits	Number	743819.36 (230784.77-1114847.17)	950794.51 (312885.29-1409446.17)
DALYs	Male	30-34	All causes	Diet low in fruits	Rate	380.83 (118.16-570.80)	311.18 (102.40-461.28)
DALYs	Male	30-34	All causes	Diet low in legumes	Number	164404.28 (-163096.41-381128.20)	187522.27 (-178627.49-434911.20)
DALYs	Male	30-34	All causes	Diet low in legumes	Rate	84.17 (-83.50-195.14)	61.37 (-58.46-142.34)
DALYs	Male	30-34	All causes	Diet low in milk	Number	22503.62 (6335.32-38719.76)	39847.48 (11066.04-66896.43)
DALYs	Male	30-34	All causes	Diet low in milk	Rate	11.52 (3.24-19.82)	13.04 (3.62-21.89)
DALYs	Male	30-34	All causes	Diet low in nuts and seeds	Number	348963.98 (120763.86-525848.10)	414957.25 (137503.27-635431.01)
DALYs	Male	30-34	All causes	Diet low in nuts and seeds	Rate	178.67 (61.83-269.23)	135.81 (45.00-207.96)
DALYs	Male	30-34	All causes	Diet low in polyunsaturated fatty acids	Number	253438.36 (-1109373.88-917944.24)	376826.52 (-1586571.74-1330179.94)
DALYs	Male	30-34	All causes	Diet low in polyunsaturated fatty acids	Rate	129.76 (-568.00-469.99)	123.33 (-519.25-435.34)
DALYs	Male	30-34	All causes	Diet low in seafood omega-3 fatty acids	Number	317004.23 (75525.09-494545.01)	352383.23 (83654.37-554049.89)
DALYs	Male	30-34	All causes	Diet low in seafood omega-3 fatty acids	Rate	162.31 (38.67-253.21)	115.33 (27.38-181.33)
DALYs	Male	30-34	All causes	Diet low in vegetables	Number	295545.01 (157752.37-415925.91)	369597.23 (218980.11-505114.82)
DALYs	Male	30-34	All causes	Diet low in vegetables	Rate	151.32 (80.77-212.95)	120.96 (71.67-165.31)
DALYs	Male	30-34	All causes	Diet low in whole grains	Number	525499.63 (269799.57-726873.80)	793854.32 (387380.75-1108064.81)
DALYs	Male	30-34	All causes	Diet low in whole grains	Rate	269.05 (138.14-372.16)	259.81 (126.78-362.65)
DALYs	Male	30-34	All causes	Dietary risks	Number	1869707.39 (261340.86-2476103.12)	2617359.93 (249857.81-3519275.75)
DALYs	Male	30-34	All causes	Dietary risks	Rate	957.29 (133.81-1267.76)	856.61 (81.77-1151.79)
DALYs	Male	35-39	All causes	Diet high in processed meat	Number	173722.58 (59179.26-275023.34)	188456.28 (48391.24-319200.28)
DALYs	Male	35-39	All causes	Diet high in processed meat	Rate	97.17 (33.10-153.82)	66.58 (17.10-112.77)
DALYs	Male	35-39	All causes	Diet high in red meat	Number	10381.63 (-425127.48-255065.88)	58836.41 (-368865.06-286621.42)
DALYs	Male	35-39	All causes	Diet high in red meat	Rate	5.81 (-237.78-142.66)	20.79 (-130.31-101.26)
DALYs	Male	35-39	All causes	Diet high in sodium	Number	444225.47 (91281.04-1136579.00)	485504.16 (98471.06-1246132.15)
DALYs	Male	35-39	All causes	Diet high in sodium	Rate	248.46 (51.05-635.70)	171.52 (34.79-440.23)
DALYs	Male	35-39	All causes	Diet high in sugar-sweetened beverages	Number	26468.96 (8932.52-44642.40)	90454.73 (37518.96-147192.34)
DALYs	Male	35-39	All causes	Diet high in sugar-sweetened beverages	Rate	14.80 (5.00-24.97)	31.96 (13.25-52.00)
DALYs	Male	35-39	All causes	Diet high in trans fatty acids	Number	110116.61 (13386.38-226087.74)	92400.91 (11302.25-203055.85)
DALYs	Male	35-39	All causes	Diet high in trans fatty acids	Rate	61.59 (7.49-126.45)	32.64 (3.99-71.74)
DALYs	Male	35-39	All causes	Diet low in calcium	Number	39691.64 (27347.42-51810.07)	36443.13 (26085.54-48826.11)
DALYs	Male	35-39	All causes	Diet low in calcium	Rate	22.20 (15.30-28.98)	12.87 (9.22-17.25)
DALYs	Male	35-39	All causes	Diet low in fiber	Number	666393.75 (209917.13-1036794.16)	684026.33 (241577.23-1092440.65)
DALYs	Male	35-39	All causes	Diet low in fiber	Rate	372.72 (117.41-579.89)	241.65 (85.34-385.94)
DALYs	Male	35-39	All causes	Diet low in fruits	Number	1144451.41 (353539.46-1737440.58)	1330627.54 (453734.46-1978496.20)
DALYs	Male	35-39	All causes	Diet low in fruits	Rate	640.11 (197.74-971.77)	470.08 (160.29-698.96)
DALYs	Male	35-39	All causes	Diet low in legumes	Number	265731.42 (-264763.08-611112.15)	276500.55 (-259584.73-641014.15)
DALYs	Male	35-39	All causes	Diet low in legumes	Rate	148.63 (-148.09-341.80)	97.68 (-91.71-226.46)
DALYs	Male	35-39	All causes	Diet low in milk	Number	41669.26 (12157.91-70678.60)	57440.83 (16108.77-96263.19)
DALYs	Male	35-39	All causes	Diet low in milk	Rate	23.31 (6.80-39.53)	20.29 (5.69-34.01)
DALYs	Male	35-39	All causes	Diet low in nuts and seeds	Number	542991.03 (185546.14-832030.52)	580908.92 (200370.00-894366.78)
DALYs	Male	35-39	All causes	Diet low in nuts and seeds	Rate	303.70 (103.78-465.36)	205.22 (70.79-315.96)
DALYs	Male	35-39	All causes	Diet low in polyunsaturated fatty acids	Number	400135.01 (-1699666.56-1446391.62)	545756.51 (-2223566.66-1925657.33)
DALYs	Male	35-39	All causes	Diet low in polyunsaturated fatty acids	Rate	223.80 (-950.64-808.98)	192.80 (-785.54-680.29)
DALYs	Male	35-39	All causes	Diet low in seafood omega-3 fatty acids	Number	491555.65 (119490.52-761974.48)	508771.29 (121762.55-803220.02)
DALYs	Male	35-39	All causes	Diet low in seafood omega-3 fatty acids	Rate	274.93 (66.83-426.18)	179.74 (43.02-283.76)
DALYs	Male	35-39	All causes	Diet low in vegetables	Number	462774.63 (236775.65-645899.57)	520018.64 (312104.54-724459.41)
DALYs	Male	35-39	All causes	Diet low in vegetables	Rate	258.84 (132.43-361.26)	183.71 (110.26-255.94)
DALYs	Male	35-39	All causes	Diet low in whole grains	Number	837724.82 (435814.29-1158796.88)	1130009.35 (545338.08-1574033.90)
DALYs	Male	35-39	All causes	Diet low in whole grains	Rate	468.55 (243.76-648.13)	399.21 (192.66-556.07)
DALYs	Male	35-39	All causes	Dietary risks	Number	3001221.92 (552356.24-4003704.67)	3803300.32 (411559.30-5071803.71)
DALYs	Male	35-39	All causes	Dietary risks	Rate	1678.62 (308.94-2239.32)	1343.62 (145.39-1791.76)
DALYs	Male	40-44	All causes	Diet high in processed meat	Number	255497.51 (89800.66-396802.37)	279478.96 (66764.53-475518.62)
DALYs	Male	40-44	All causes	Diet high in processed meat	Rate	174.69 (61.40-271.31)	110.83 (26.48-188.58)
DALYs	Male	40-44	All causes	Diet high in red meat	Number	64059.71 (-348892.23-309349.17)	123002.98 (-387879.41-379136.29)
DALYs	Male	40-44	All causes	Diet high in red meat	Rate	43.80 (-238.55-211.51)	48.78 (-153.82-150.35)
DALYs	Male	40-44	All causes	Diet high in sodium	Number	754945.67 (199870.88-1790983.38)	869980.01 (199036.10-2011698.79)
DALYs	Male	40-44	All causes	Diet high in sodium	Rate	516.18 (136.66-1224.55)	345.01 (78.93-797.78)
DALYs	Male	40-44	All causes	Diet high in sugar-sweetened beverages	Number	31918.57 (10404.38-52420.08)	116235.53 (46867.00-184760.14)
DALYs	Male	40-44	All causes	Diet high in sugar-sweetened beverages	Rate	21.82 (7.11-35.84)	46.10 (18.59-73.27)
DALYs	Male	40-44	All causes	Diet high in trans fatty acids	Number	162901.87 (18998.03-320890.23)	141292.29 (10077.61-297195.07)
DALYs	Male	40-44	All causes	Diet high in trans fatty acids	Rate	111.38 (12.99-219.40)	56.03 (4.00-117.86)
DALYs	Male	40-44	All causes	Diet low in calcium	Number	44993.65 (31926.63-57818.19)	48266.58 (35067.52-63897.99)
DALYs	Male	40-44	All causes	Diet low in calcium	Rate	30.76 (21.83-39.53)	19.14 (13.91-25.34)
DALYs	Male	40-44	All causes	Diet low in fiber	Number	862624.67 (291112.64-1360161.26)	957470.85 (342481.13-1518655.90)
DALYs	Male	40-44	All causes	Diet low in fiber	Rate	589.80 (199.04-929.99)	379.71 (135.82-602.26)
DALYs	Male	40-44	All causes	Diet low in fruits	Number	1491302.74 (452757.86-2260559.03)	1930881.25 (643509.45-2890638.94)
DALYs	Male	40-44	All causes	Diet low in fruits	Rate	1019.65 (309.56-1545.62)	765.73 (255.20-1146.35)
DALYs	Male	40-44	All causes	Diet low in legumes	Number	372532.65 (-366540.29-861909.60)	423818.55 (-383058.14-988053.03)
DALYs	Male	40-44	All causes	Diet low in legumes	Rate	254.71 (-250.62-589.32)	168.07 (-151.91-391.83)
DALYs	Male	40-44	All causes	Diet low in milk	Number	50884.92 (14312.56-87804.75)	77150.92 (22188.14-129673.13)
DALYs	Male	40-44	All causes	Diet low in milk	Rate	34.79 (9.79-60.03)	30.60 (8.80-51.42)
DALYs	Male	40-44	All causes	Diet low in nuts and seeds	Number	730514.74 (250549.24-1110831.98)	871675.58 (284109.09-1349427.54)
DALYs	Male	40-44	All causes	Diet low in nuts and seeds	Rate	499.48 (171.31-759.51)	345.68 (112.67-535.15)
DALYs	Male	40-44	All causes	Diet low in polyunsaturated fatty acids	Number	557341.40 (-2268237.70-2001424.93)	839892.22 (-3271800.61-3001548.10)
DALYs	Male	40-44	All causes	Diet low in polyunsaturated fatty acids	Rate	381.07 (-1550.87-1368.44)	333.08 (-1297.50-1190.33)
DALYs	Male	40-44	All causes	Diet low in seafood omega-3 fatty acids	Number	664768.86 (154199.75-1023654.26)	766602.29 (187107.87-1236675.71)
DALYs	Male	40-44	All causes	Diet low in seafood omega-3 fatty acids	Rate	454.52 (105.43-699.90)	304.01 (74.20-490.43)
DALYs	Male	40-44	All causes	Diet low in vegetables	Number	702117.80 (326405.12-1000369.68)	769014.67 (429115.83-1078566.70)
DALYs	Male	40-44	All causes	Diet low in vegetables	Rate	480.06 (223.17-683.98)	304.97 (170.18-427.73)
DALYs	Male	40-44	All causes	Diet low in whole grains	Number	1133462.68 (604949.30-1556915.74)	1632835.21 (820488.87-2279498.02)
DALYs	Male	40-44	All causes	Diet low in whole grains	Rate	774.98 (413.62-1064.51)	647.54 (325.38-903.99)
DALYs	Male	40-44	All causes	Dietary risks	Number	4289295.94 (916622.09-5799670.44)	5800539.88 (872582.65-7880135.98)
DALYs	Male	40-44	All causes	Dietary risks	Rate	2932.73 (626.72-3965.42)	2300.33 (346.04-3125.04)
DALYs	Male	45-49	All causes	Diet high in processed meat	Number	318379.79 (105945.76-512094.18)	418249.73 (109421.76-710395.51)
DALYs	Male	45-49	All causes	Diet high in processed meat	Rate	268.91 (89.49-432.53)	175.84 (46.00-298.66)
DALYs	Male	45-49	All causes	Diet high in red meat	Number	141671.98 (-159942.22-320110.37)	259780.34 (-186500.59-492844.92)
DALYs	Male	45-49	All causes	Diet high in red meat	Rate	119.66 (-135.09-270.38)	109.21 (-78.41-207.20)
DALYs	Male	45-49	All causes	Diet high in sodium	Number	1107654.65 (342052.52-2404196.91)	1466098.20 (392086.15-3188505.01)
DALYs	Male	45-49	All causes	Diet high in sodium	Rate	935.56 (288.91-2030.66)	616.36 (164.84-1340.48)
DALYs	Male	45-49	All causes	Diet high in sugar-sweetened beverages	Number	42934.42 (15911.30-71243.84)	163621.19 (68768.13-258737.21)
DALYs	Male	45-49	All causes	Diet high in sugar-sweetened beverages	Rate	36.26 (13.44-60.17)	68.79 (28.91-108.78)
DALYs	Male	45-49	All causes	Diet high in trans fatty acids	Number	210130.78 (23207.42-417657.04)	170772.27 (15649.82-361572.99)
DALYs	Male	45-49	All causes	Diet high in trans fatty acids	Rate	177.48 (19.60-352.77)	71.79 (6.58-152.01)
DALYs	Male	45-49	All causes	Diet low in calcium	Number	52228.30 (37735.55-68964.62)	66740.26 (48413.59-87099.78)
DALYs	Male	45-49	All causes	Diet low in calcium	Rate	44.11 (31.87-58.25)	28.06 (20.35-36.62)
DALYs	Male	45-49	All causes	Diet low in fiber	Number	918827.99 (319681.10-1439471.68)	1115799.43 (409641.69-1774776.51)
DALYs	Male	45-49	All causes	Diet low in fiber	Rate	776.07 (270.01-1215.82)	469.10 (172.22-746.14)
DALYs	Male	45-49	All causes	Diet low in fruits	Number	1688437.12 (550174.18-2621001.49)	2332189.70 (788506.32-3555307.69)
DALYs	Male	45-49	All causes	Diet low in fruits	Rate	1426.11 (464.69-2213.78)	980.48 (331.50-1494.69)
DALYs	Male	45-49	All causes	Diet low in legumes	Number	443172.89 (-428162.03-1027152.21)	551686.30 (-492456.05-1317469.74)
DALYs	Male	45-49	All causes	Diet low in legumes	Rate	374.32 (-361.64-867.57)	231.94 (-207.03-553.88)
DALYs	Male	45-49	All causes	Diet low in milk	Number	62591.21 (18791.45-105636.11)	114223.42 (34268.11-190825.40)
DALYs	Male	45-49	All causes	Diet low in milk	Rate	52.87 (15.87-89.22)	48.02 (14.41-80.23)
DALYs	Male	45-49	All causes	Diet low in nuts and seeds	Number	826620.25 (271110.44-1274168.27)	1061597.62 (325610.22-1644925.69)
DALYs	Male	45-49	All causes	Diet low in nuts and seeds	Rate	698.19 (228.99-1076.20)	446.31 (136.89-691.55)
DALYs	Male	45-49	All causes	Diet low in polyunsaturated fatty acids	Number	666815.81 (-2561662.06-2383826.13)	1069572.40 (-3982485.01-3798238.54)
DALYs	Male	45-49	All causes	Diet low in polyunsaturated fatty acids	Rate	563.21 (-2163.66-2013.45)	449.66 (-1674.28-1596.82)
DALYs	Male	45-49	All causes	Diet low in seafood omega-3 fatty acids	Number	776976.21 (185531.00-1230361.92)	925162.36 (210412.89-1504955.15)
DALYs	Male	45-49	All causes	Diet low in seafood omega-3 fatty acids	Rate	656.26 (156.71-1039.20)	388.95 (88.46-632.70)
DALYs	Male	45-49	All causes	Diet low in vegetables	Number	862828.72 (398476.44-1261937.77)	979009.81 (526604.69-1401563.11)
DALYs	Male	45-49	All causes	Diet low in vegetables	Rate	728.77 (336.57-1065.87)	411.59 (221.39-589.23)
DALYs	Male	45-49	All causes	Diet low in whole grains	Number	1379883.12 (703912.36-1918966.98)	2177442.20 (1061345.56-3112779.16)
DALYs	Male	45-49	All causes	Diet low in whole grains	Rate	1165.49 (594.55-1620.82)	915.42 (446.20-1308.65)
DALYs	Male	45-49	All causes	Dietary risks	Number	5446758.85 (1325829.51-7425835.66)	7955740.61 (1577592.66-10990613.20)
DALYs	Male	45-49	All causes	Dietary risks	Rate	4600.50 (1119.84-6272.09)	3344.69 (663.24-4620.58)
DALYs	Male	50-54	All causes	Diet high in processed meat	Number	489277.21 (164056.90-776374.84)	580992.18 (136715.13-980124.60)
DALYs	Male	50-54	All causes	Diet high in processed meat	Rate	454.49 (152.39-721.17)	261.73 (61.59-441.54)
DALYs	Male	50-54	All causes	Diet high in red meat	Number	229373.15 (-82012.59-432199.64)	408902.17 (-69497.90-671882.90)
DALYs	Male	50-54	All causes	Diet high in red meat	Rate	213.06 (-76.18-401.47)	184.21 (-31.31-302.68)
DALYs	Male	50-54	All causes	Diet high in sodium	Number	1796044.92 (537522.65-3855914.33)	2298984.26 (596940.03-4988091.09)
DALYs	Male	50-54	All causes	Diet high in sodium	Rate	1668.34 (499.30-3581.74)	1035.67 (268.92-2247.09)
DALYs	Male	50-54	All causes	Diet high in sugar-sweetened beverages	Number	52800.21 (19615.03-85470.90)	206670.23 (92045.03-331427.80)
DALYs	Male	50-54	All causes	Diet high in sugar-sweetened beverages	Rate	49.05 (18.22-79.39)	93.10 (41.47-149.30)
DALYs	Male	50-54	All causes	Diet high in trans fatty acids	Number	259625.15 (28307.45-502596.26)	211753.54 (22282.12-465119.39)
DALYs	Male	50-54	All causes	Diet high in trans fatty acids	Rate	241.16 (26.29-466.86)	95.39 (10.04-209.53)
DALYs	Male	50-54	All causes	Diet low in calcium	Number	70084.78 (51805.23-92571.95)	94365.13 (68160.30-124419.37)
DALYs	Male	50-54	All causes	Diet low in calcium	Rate	65.10 (48.12-85.99)	42.51 (30.71-56.05)
DALYs	Male	50-54	All causes	Diet low in fiber	Number	1094600.02 (364823.15-1757017.74)	1261924.12 (473246.24-2014891.37)
DALYs	Male	50-54	All causes	Diet low in fiber	Rate	1016.77 (338.88-1632.09)	568.48 (213.19-907.69)
DALYs	Male	50-54	All causes	Diet low in fruits	Number	2214662.15 (728142.62-3453817.94)	2870023.51 (951450.40-4509229.55)
DALYs	Male	50-54	All causes	Diet low in fruits	Rate	2057.19 (676.37-3208.24)	1292.92 (428.62-2031.36)
DALYs	Male	50-54	All causes	Diet low in legumes	Number	621682.66 (-587311.88-1480759.11)	695204.45 (-605172.50-1696017.71)
DALYs	Male	50-54	All causes	Diet low in legumes	Rate	577.48 (-545.55-1375.47)	313.18 (-272.62-764.04)
DALYs	Male	50-54	All causes	Diet low in milk	Number	86239.35 (26977.96-143051.65)	165249.29 (53772.55-275778.21)
DALYs	Male	50-54	All causes	Diet low in milk	Rate	80.11 (25.06-132.88)	74.44 (24.22-124.24)
DALYs	Male	50-54	All causes	Diet low in nuts and seeds	Number	1114214.70 (345902.09-1723852.34)	1308533.44 (413305.34-2076961.54)
DALYs	Male	50-54	All causes	Diet low in nuts and seeds	Rate	1034.99 (321.31-1601.28)	589.48 (186.19-935.65)
DALYs	Male	50-54	All causes	Diet low in polyunsaturated fatty acids	Number	899776.39 (-3227808.04-3240019.32)	1365528.12 (-4691017.16-4949200.74)
DALYs	Male	50-54	All causes	Diet low in polyunsaturated fatty acids	Rate	835.80 (-2998.30-3009.64)	615.16 (-2113.26-2229.57)
DALYs	Male	50-54	All causes	Diet low in seafood omega-3 fatty acids	Number	968847.23 (217142.24-1564350.52)	1097549.40 (250415.71-1761022.63)
DALYs	Male	50-54	All causes	Diet low in seafood omega-3 fatty acids	Rate	899.96 (201.70-1453.12)	494.44 (112.81-793.32)
DALYs	Male	50-54	All causes	Diet low in vegetables	Number	1161387.60 (498681.22-1739544.93)	1219414.93 (658511.31-1743495.52)
DALYs	Male	50-54	All causes	Diet low in vegetables	Rate	1078.81 (463.22-1615.86)	549.33 (296.65-785.43)
DALYs	Male	50-54	All causes	Diet low in whole grains	Number	1942874.66 (962842.11-2748420.77)	2886937.65 (1317500.18-4168227.39)
DALYs	Male	50-54	All causes	Diet low in whole grains	Rate	1804.73 (894.38-2553.00)	1300.54 (593.52-1877.75)
DALYs	Male	50-54	All causes	Dietary risks	Number	7832791.15 (2134386.14-10890036.26)	10830083.73 (2527477.34-15220054.37)
DALYs	Male	50-54	All causes	Dietary risks	Rate	7275.85 (1982.62-10115.71)	4878.85 (1138.60-6856.49)
DALYs	Male	50-69	All causes	Diet high in processed meat	Number	2012793.30 (572714.62-3305963.04)	2778010.41 (624216.67-4826233.11)
DALYs	Male	50-69	All causes	Diet high in processed meat	Rate	598.30 (170.24-982.69)	394.56 (88.66-685.47)
DALYs	Male	50-69	All causes	Diet high in red meat	Number	1140323.59 (-1756.32-1659150.96)	2138232.47 (-1898.56-2927995.67)
DALYs	Male	50-69	All causes	Diet high in red meat	Rate	338.96 (-0.52-493.18)	303.69 (-0.27-415.86)
DALYs	Male	50-69	All causes	Diet high in sodium	Number	9991126.52 (3310716.17-20659144.77)	13733328.20 (3836795.96-28870698.21)
DALYs	Male	50-69	All causes	Diet high in sodium	Rate	2969.84 (984.10-6140.88)	1950.55 (544.94-4100.51)
DALYs	Male	50-69	All causes	Diet high in sugar-sweetened beverages	Number	225914.28 (89865.41-360325.24)	876133.65 (402505.50-1359660.34)
DALYs	Male	50-69	All causes	Diet high in sugar-sweetened beverages	Rate	67.15 (26.71-107.11)	124.44 (57.17-193.11)
DALYs	Male	50-69	All causes	Diet high in trans fatty acids	Number	1036119.30 (106571.71-1950019.32)	787004.01 (73313.03-1570868.09)
DALYs	Male	50-69	All causes	Diet high in trans fatty acids	Rate	307.98 (31.68-579.64)	111.78 (10.41-223.11)
DALYs	Male	50-69	All causes	Diet low in calcium	Number	308032.85 (237076.85-398612.48)	430876.56 (326169.81-563167.51)
DALYs	Male	50-69	All causes	Diet low in calcium	Rate	91.56 (70.47-118.49)	61.20 (46.33-79.99)
DALYs	Male	50-69	All causes	Diet low in fiber	Number	3938812.79 (1237965.32-6446762.39)	4537633.65 (1573637.05-7160514.16)
DALYs	Male	50-69	All causes	Diet low in fiber	Rate	1170.80 (367.98-1916.28)	644.48 (223.50-1017.01)
DALYs	Male	50-69	All causes	Diet low in fruits	Number	8923303.72 (3205303.63-14029185.89)	11715442.30 (4104030.61-18212318.85)
DALYs	Male	50-69	All causes	Diet low in fruits	Rate	2652.43 (952.77-4170.14)	1663.95 (582.90-2586.70)
DALYs	Male	50-69	All causes	Diet low in legumes	Number	2427198.80 (-2145021.63-6017956.48)	2856058.37 (-2401032.07-7102154.12)
DALYs	Male	50-69	All causes	Diet low in legumes	Rate	721.48 (-637.60-1788.82)	405.65 (-341.02-1008.72)
DALYs	Male	50-69	All causes	Diet low in milk	Number	393361.29 (145187.76-630432.65)	767472.78 (303897.25-1227175.06)
DALYs	Male	50-69	All causes	Diet low in milk	Rate	116.93 (43.16-187.39)	109.00 (43.16-174.30)
DALYs	Male	50-69	All causes	Diet low in nuts and seeds	Number	4079591.67 (1207841.78-6490227.46)	4896799.57 (1465027.18-7891321.21)
DALYs	Male	50-69	All causes	Diet low in nuts and seeds	Rate	1212.65 (359.03-1929.20)	695.49 (208.08-1120.81)
DALYs	Male	50-69	All causes	Diet low in polyunsaturated fatty acids	Number	3539100.97 (-11663112.84-13028508.93)	5500539.65 (-17399474.40-20067857.15)
DALYs	Male	50-69	All causes	Diet low in polyunsaturated fatty acids	Rate	1051.99 (-3466.83-3872.69)	781.24 (-2471.25-2850.24)
DALYs	Male	50-69	All causes	Diet low in seafood omega-3 fatty acids	Number	3591989.76 (733462.85-6000198.13)	4127342.43 (845615.64-6962371.90)
DALYs	Male	50-69	All causes	Diet low in seafood omega-3 fatty acids	Rate	1067.71 (218.02-1783.54)	586.21 (120.10-988.87)
DALYs	Male	50-69	All causes	Diet low in vegetables	Number	5076367.10 (2351725.84-7531791.28)	5256566.04 (2865283.61-7597451.04)
DALYs	Male	50-69	All causes	Diet low in vegetables	Rate	1508.94 (699.04-2238.81)	746.59 (406.96-1079.07)
DALYs	Male	50-69	All causes	Diet low in whole grains	Number	8061076.81 (3597561.63-11810324.20)	12284937.77 (5176875.55-18202929.89)
DALYs	Male	50-69	All causes	Diet low in whole grains	Rate	2396.13 (1069.37-3510.59)	1744.83 (735.27-2585.37)
DALYs	Male	50-69	All causes	Dietary risks	Number	36083099.05 (10587727.51-51208034.06)	51081348.92 (14441280.86-73125895.21)
DALYs	Male	50-69	All causes	Dietary risks	Rate	10725.61 (3147.18-15221.46)	7255.10 (2051.10-10386.09)
DALYs	Male	55-59	All causes	Diet high in processed meat	Number	501249.21 (144284.88-821865.00)	701632.02 (156826.03-1214336.11)
DALYs	Male	55-59	All causes	Diet high in processed meat	Rate	539.63 (155.33-884.79)	360.32 (80.54-623.62)
DALYs	Male	55-59	All causes	Diet high in red meat	Number	256786.43 (-135844.03-454868.07)	525567.00 (-580.67-780210.72)
DALYs	Male	55-59	All causes	Diet high in red meat	Rate	276.45 (-146.24-489.70)	269.90 (-0.30-400.67)
DALYs	Male	55-59	All causes	Diet high in sodium	Number	2418034.13 (836287.31-4998722.45)	3237652.52 (889100.08-6687415.69)
DALYs	Male	55-59	All causes	Diet high in sodium	Rate	2603.17 (900.32-5381.45)	1662.68 (456.59-3434.30)
DALYs	Male	55-59	All causes	Diet high in sugar-sweetened beverages	Number	56999.95 (21463.12-92805.33)	227061.11 (97517.68-354012.87)
DALYs	Male	55-59	All causes	Diet high in sugar-sweetened beverages	Rate	61.36 (23.11-99.91)	116.61 (50.08-181.80)
DALYs	Male	55-59	All causes	Diet high in trans fatty acids	Number	275123.14 (32199.73-558305.25)	219596.59 (22326.01-484642.66)
DALYs	Male	55-59	All causes	Diet high in trans fatty acids	Rate	296.19 (34.67-601.05)	112.77 (11.47-248.89)
DALYs	Male	55-59	All causes	Diet low in calcium	Number	82372.17 (62420.19-107848.84)	111251.29 (81809.17-145804.26)
DALYs	Male	55-59	All causes	Diet low in calcium	Rate	88.68 (67.20-116.11)	57.13 (42.01-74.88)
DALYs	Male	55-59	All causes	Diet low in fiber	Number	1045506.69 (333196.14-1726637.06)	1221949.37 (421990.76-1958320.20)
DALYs	Male	55-59	All causes	Diet low in fiber	Rate	1125.56 (358.71-1858.84)	627.53 (216.71-1005.69)
DALYs	Male	55-59	All causes	Diet low in fruits	Number	2321548.06 (781596.03-3631008.25)	3079106.16 (1035055.86-4827330.95)
DALYs	Male	55-59	All causes	Diet low in fruits	Rate	2499.30 (841.44-3909.02)	1581.26 (531.55-2479.06)
DALYs	Male	55-59	All causes	Diet low in legumes	Number	632465.98 (-569008.91-1550130.95)	759759.97 (-651584.46-1882584.04)
DALYs	Male	55-59	All causes	Diet low in legumes	Rate	680.89 (-612.58-1668.82)	390.17 (-334.62-966.79)
DALYs	Male	55-59	All causes	Diet low in milk	Number	103390.17 (35513.01-168230.73)	197484.92 (69915.54-326123.86)
DALYs	Male	55-59	All causes	Diet low in milk	Rate	111.31 (38.23-181.11)	101.42 (35.90-167.48)
DALYs	Male	55-59	All causes	Diet low in nuts and seeds	Number	1079542.85 (322300.07-1701976.62)	1318306.15 (396191.38-2117948.93)
DALYs	Male	55-59	All causes	Diet low in nuts and seeds	Rate	1162.20 (346.98-1832.29)	677.01 (203.46-1087.66)
DALYs	Male	55-59	All causes	Diet low in polyunsaturated fatty acids	Number	942496.71 (-3229502.90-3455298.76)	1481406.79 (-4857353.25-5389861.69)
DALYs	Male	55-59	All causes	Diet low in polyunsaturated fatty acids	Rate	1014.66 (-3476.77-3719.85)	760.77 (-2494.47-2767.94)
DALYs	Male	55-59	All causes	Diet low in seafood omega-3 fatty acids	Number	964706.28 (207901.91-1612253.06)	1109074.73 (233741.90-1900128.06)
DALYs	Male	55-59	All causes	Diet low in seafood omega-3 fatty acids	Rate	1038.57 (223.82-1735.70)	569.56 (120.04-975.80)
DALYs	Male	55-59	All causes	Diet low in vegetables	Number	1287015.32 (549262.00-1924141.30)	1354970.69 (718233.43-1974308.78)
DALYs	Male	55-59	All causes	Diet low in vegetables	Rate	1385.56 (591.32-2071.46)	695.84 (368.85-1013.90)
DALYs	Male	55-59	All causes	Diet low in whole grains	Number	2062839.27 (969966.00-2989411.23)	3181354.15 (1413266.17-4713482.52)
DALYs	Male	55-59	All causes	Diet low in whole grains	Rate	2220.78 (1044.23-3218.30)	1633.77 (725.78-2420.59)
DALYs	Male	55-59	All causes	Dietary risks	Number	9055211.86 (2505745.22-12727912.16)	12868029.44 (3404291.44-18381164.05)
DALYs	Male	55-59	All causes	Dietary risks	Rate	9748.52 (2697.60-13702.42)	6608.33 (1748.26-9439.58)
DALYs	Male	60-64	All causes	Diet high in processed meat	Number	578214.19 (154874.19-955758.00)	766634.96 (178521.02-1314670.09)
DALYs	Male	60-64	All causes	Diet high in processed meat	Rate	736.15 (197.18-1216.81)	492.90 (114.78-845.25)
DALYs	Male	60-64	All causes	Diet high in red meat	Number	351733.95 (-502.82-466300.68)	608374.33 (-247.88-825101.58)
DALYs	Male	60-64	All causes	Diet high in red meat	Rate	447.81 (-0.64-593.66)	391.14 (-0.16-530.49)
DALYs	Male	60-64	All causes	Diet high in sodium	Number	2855399.30 (897612.96-5934005.19)	3665097.42 (940208.54-7705260.70)
DALYs	Male	60-64	All causes	Diet high in sodium	Rate	3635.32 (1142.78-7554.80)	2356.42 (604.49-4953.98)
DALYs	Male	60-64	All causes	Diet high in sugar-sweetened beverages	Number	60835.07 (24954.83-99607.31)	227100.11 (109941.99-347444.09)
DALYs	Male	60-64	All causes	Diet high in sugar-sweetened beverages	Rate	77.45 (31.77-126.81)	146.01 (70.69-223.38)
DALYs	Male	60-64	All causes	Diet high in trans fatty acids	Number	272912.55 (27561.26-528708.42)	193987.63 (16037.63-386291.84)
DALYs	Male	60-64	All causes	Diet high in trans fatty acids	Rate	347.46 (35.09-673.12)	124.72 (10.31-248.36)
DALYs	Male	60-64	All causes	Diet low in calcium	Number	82671.32 (62984.59-106192.11)	111982.86 (83640.06-144487.76)
DALYs	Male	60-64	All causes	Diet low in calcium	Rate	105.25 (80.19-135.20)	72.00 (53.78-92.90)
DALYs	Male	60-64	All causes	Diet low in fiber	Number	985192.69 (300349.20-1650691.19)	1088856.90 (362993.52-1847716.37)
DALYs	Male	60-64	All causes	Diet low in fiber	Rate	1254.29 (382.39-2101.56)	700.06 (233.38-1187.96)
DALYs	Male	60-64	All causes	Diet low in fruits	Number	2376449.38 (879908.24-3682004.60)	2935977.22 (1066666.70-4524850.41)
DALYs	Male	60-64	All causes	Diet low in fruits	Rate	3025.55 (1120.24-4687.70)	1887.64 (685.80-2909.18)
DALYs	Male	60-64	All causes	Diet low in legumes	Number	662668.08 (-566911.51-1677544.50)	745243.33 (-626055.67-1891630.99)
DALYs	Male	60-64	All causes	Diet low in legumes	Rate	843.67 (-721.76-2135.74)	479.14 (-402.51-1216.19)
DALYs	Male	60-64	All causes	Diet low in milk	Number	108257.66 (41749.22-169791.59)	196323.18 (81796.94-302169.52)
DALYs	Male	60-64	All causes	Diet low in milk	Rate	137.83 (53.15-216.17)	126.22 (52.59-194.28)
DALYs	Male	60-64	All causes	Diet low in nuts and seeds	Number	1077698.64 (311771.53-1739170.23)	1218294.90 (348886.54-1985185.74)
DALYs	Male	60-64	All causes	Diet low in nuts and seeds	Rate	1372.06 (396.93-2214.20)	783.28 (224.31-1276.34)
DALYs	Male	60-64	All causes	Diet low in polyunsaturated fatty acids	Number	954338.77 (-2981531.57-3545614.29)	1396250.75 (-4285516.32-5144062.44)
DALYs	Male	60-64	All causes	Diet low in polyunsaturated fatty acids	Rate	1215.00 (-3795.90-4514.05)	897.70 (-2755.30-3307.29)
DALYs	Male	60-64	All causes	Diet low in seafood omega-3 fatty acids	Number	926861.67 (179892.88-1560931.99)	1030476.85 (204814.46-1771909.49)
DALYs	Male	60-64	All causes	Diet low in seafood omega-3 fatty acids	Rate	1180.02 (229.03-1987.28)	662.53 (131.68-1139.22)
DALYs	Male	60-64	All causes	Diet low in vegetables	Number	1395096.09 (656980.70-2067409.77)	1380550.13 (737771.21-2012044.65)
DALYs	Male	60-64	All causes	Diet low in vegetables	Rate	1776.15 (836.43-2632.10)	887.60 (474.34-1293.61)
DALYs	Male	60-64	All causes	Diet low in whole grains	Number	2240208.84 (921928.62-3361654.54)	3193352.39 (1266828.77-4809471.83)
DALYs	Male	60-64	All causes	Diet low in whole grains	Rate	2852.09 (1173.74-4279.85)	2053.12 (814.49-3092.17)
DALYs	Male	60-64	All causes	Dietary risks	Number	10144433.47 (3030406.13-14615238.98)	13496627.57 (3774023.56-19634724.05)
DALYs	Male	60-64	All causes	Dietary risks	Rate	12915.26 (3858.12-18607.21)	8677.44 (2426.45-12623.83)
DALYs	Male	65-69	All causes	Diet high in processed meat	Number	444052.69 (100906.61-749050.44)	728751.25 (152769.03-1285134.26)
DALYs	Male	65-69	All causes	Diet high in processed meat	Rate	774.54 (176.01-1306.53)	552.78 (115.88-974.82)
DALYs	Male	65-69	All causes	Diet high in red meat	Number	302430.06 (-171.85-404082.18)	595388.97 (-369.28-813942.36)
DALYs	Male	65-69	All causes	Diet high in red meat	Rate	527.51 (-0.30-704.82)	451.62 (-0.28-617.40)
DALYs	Male	65-69	All causes	Diet high in sodium	Number	2921648.17 (997342.24-5916415.63)	4531594.00 (1345395.21-9177002.11)
DALYs	Male	65-69	All causes	Diet high in sodium	Rate	5096.09 (1739.61-10319.71)	3437.37 (1020.53-6961.07)
DALYs	Male	65-69	All causes	Diet high in sugar-sweetened beverages	Number	55279.04 (23414.37-86764.27)	215302.20 (104406.11-340018.11)
DALYs	Male	65-69	All causes	Diet high in sugar-sweetened beverages	Rate	96.42 (40.84-151.34)	163.31 (79.20-257.92)
DALYs	Male	65-69	All causes	Diet high in trans fatty acids	Number	228458.47 (23090.95-424883.84)	161666.25 (14506.71-331350.53)
DALYs	Male	65-69	All causes	Diet high in trans fatty acids	Rate	398.49 (40.28-741.10)	122.63 (11.00-251.34)
DALYs	Male	65-69	All causes	Diet low in calcium	Number	72904.57 (56643.54-93396.19)	113277.28 (85699.04-145058.18)
DALYs	Male	65-69	All causes	Diet low in calcium	Rate	127.16 (98.80-162.91)	85.92 (65.01-110.03)
DALYs	Male	65-69	All causes	Diet low in fiber	Number	813513.39 (244607.03-1385146.97)	964903.26 (318808.49-1632198.48)
DALYs	Male	65-69	All causes	Diet low in fiber	Rate	1418.97 (426.66-2416.04)	731.91 (241.83-1238.08)
DALYs	Male	65-69	All causes	Diet low in fruits	Number	2010644.13 (798092.92-3135301.04)	2830335.41 (1042428.86-4378772.28)
DALYs	Male	65-69	All causes	Diet low in fruits	Rate	3507.07 (1392.07-5468.75)	2146.91 (790.72-3321.45)
DALYs	Male	65-69	All causes	Diet low in legumes	Number	510382.08 (-422024.85-1335708.06)	655850.62 (-524858.24-1699034.06)
DALYs	Male	65-69	All causes	Diet low in legumes	Rate	890.23 (-736.12-2329.81)	497.49 (-398.12-1288.78)
DALYs	Male	65-69	All causes	Diet low in milk	Number	95474.12 (41780.14-148349.97)	208415.39 (95773.26-321194.98)
DALYs	Male	65-69	All causes	Diet low in milk	Rate	166.53 (72.88-258.76)	158.09 (72.65-243.64)
DALYs	Male	65-69	All causes	Diet low in nuts and seeds	Number	808135.48 (225030.25-1339739.28)	1051665.07 (279839.09-1742696.05)
DALYs	Male	65-69	All causes	Diet low in nuts and seeds	Rate	1409.59 (392.51-2336.84)	797.72 (212.27-1321.89)
DALYs	Male	65-69	All causes	Diet low in polyunsaturated fatty acids	Number	742489.10 (-2156618.60-2827600.64)	1257353.99 (-3505219.97-4697718.16)
DALYs	Male	65-69	All causes	Diet low in polyunsaturated fatty acids	Rate	1295.09 (-3761.68-4932.04)	953.75 (-2658.83-3563.38)
DALYs	Male	65-69	All causes	Diet low in seafood omega-3 fatty acids	Number	731574.58 (141506.62-1258025.91)	890241.45 (162469.50-1599722.50)
DALYs	Male	65-69	All causes	Diet low in seafood omega-3 fatty acids	Rate	1276.05 (246.82-2194.31)	675.28 (123.24-1213.44)
DALYs	Male	65-69	All causes	Diet low in vegetables	Number	1232868.08 (615764.46-1801685.50)	1301630.29 (691350.61-1891614.19)
DALYs	Male	65-69	All causes	Diet low in vegetables	Rate	2150.43 (1074.05-3142.59)	987.33 (524.41-1434.85)
DALYs	Male	65-69	All causes	Diet low in whole grains	Number	1815154.03 (716329.83-2794049.71)	3023293.58 (1136080.21-4691899.31)
DALYs	Male	65-69	All causes	Diet low in whole grains	Rate	3166.08 (1249.46-4873.52)	2293.27 (861.76-3558.97)
DALYs	Male	65-69	All causes	Dietary risks	Number	9050662.56 (3021813.87-13067944.66)	13886608.17 (4256262.41-20191621.57)
DALYs	Male	65-69	All causes	Dietary risks	Rate	15786.62 (5270.80-22793.77)	10533.47 (3228.52-15316.03)
DALYs	Male	70+	All causes	Diet high in processed meat	Number	838197.51 (180489.23-1453041.82)	1609895.86 (299775.18-2799752.17)
DALYs	Male	70+	All causes	Diet high in processed meat	Rate	1013.32 (218.20-1756.62)	740.44 (137.88-1287.70)
DALYs	Male	70+	All causes	Diet high in red meat	Number	684907.50 (-316.13-1058523.48)	1504695.80 (-459.06-2236078.36)
DALYs	Male	70+	All causes	Diet high in red meat	Rate	828.00 (-0.38-1279.68)	692.06 (-0.21-1028.45)
DALYs	Male	70+	All causes	Diet high in sodium	Number	5289536.67 (1380906.14-11416546.73)	10012089.07 (2036530.55-22298906.04)
DALYs	Male	70+	All causes	Diet high in sodium	Rate	6394.66 (1669.41-13801.76)	4604.89 (936.67-10255.99)
DALYs	Male	70+	All causes	Diet high in sugar-sweetened beverages	Number	109969.54 (47972.50-173873.79)	440485.77 (206264.26-681114.01)
DALYs	Male	70+	All causes	Diet high in sugar-sweetened beverages	Rate	132.95 (58.00-210.20)	202.59 (94.87-313.27)
DALYs	Male	70+	All causes	Diet high in trans fatty acids	Number	444603.01 (43890.70-856183.84)	326507.64 (29348.34-646864.27)
DALYs	Male	70+	All causes	Diet high in trans fatty acids	Rate	537.49 (53.06-1035.06)	150.17 (13.50-297.51)
DALYs	Male	70+	All causes	Diet low in calcium	Number	120724.17 (96584.04-147990.10)	219840.15 (164448.38-281951.80)
DALYs	Male	70+	All causes	Diet low in calcium	Rate	145.95 (116.76-178.91)	101.11 (75.64-129.68)
DALYs	Male	70+	All causes	Diet low in fiber	Number	1521446.27 (564173.94-2468071.41)	2131635.04 (840364.98-3510696.44)
DALYs	Male	70+	All causes	Diet low in fiber	Rate	1839.32 (682.04-2983.72)	980.41 (386.51-1614.68)
DALYs	Male	70+	All causes	Diet low in fruits	Number	3603128.22 (1779655.27-5507085.05)	6328193.58 (3019803.32-9349591.31)
DALYs	Male	70+	All causes	Diet low in fruits	Rate	4355.92 (2151.47-6657.66)	2910.54 (1388.91-4300.18)
DALYs	Male	70+	All causes	Diet low in legumes	Number	1011727.58 (-792350.85-2716514.07)	1499341.70 (-1178969.78-4026374.05)
DALYs	Male	70+	All causes	Diet low in legumes	Rate	1223.10 (-957.89-3284.07)	689.60 (-542.25-1851.86)
DALYs	Male	70+	All causes	Diet low in milk	Number	160727.31 (83379.83-234585.58)	425300.55 (233171.99-631226.97)
DALYs	Male	70+	All causes	Diet low in milk	Rate	194.31 (100.80-283.60)	195.61 (107.24-290.32)
DALYs	Male	70+	All causes	Diet low in nuts and seeds	Number	1594022.49 (435269.90-2673369.16)	2405520.85 (635176.99-4123362.10)
DALYs	Male	70+	All causes	Diet low in nuts and seeds	Rate	1927.06 (526.21-3231.91)	1106.38 (292.14-1896.47)
DALYs	Male	70+	All causes	Diet low in polyunsaturated fatty acids	Number	1376707.26 (-3641244.69-5382020.36)	2758535.26 (-7185547.71-10638026.76)
DALYs	Male	70+	All causes	Diet low in polyunsaturated fatty acids	Rate	1664.34 (-4402.00-6506.47)	1268.74 (-3304.87-4892.77)
DALYs	Male	70+	All causes	Diet low in seafood omega-3 fatty acids	Number	1385302.20 (249448.92-2444660.49)	2013753.52 (352887.05-3668393.48)
DALYs	Male	70+	All causes	Diet low in seafood omega-3 fatty acids	Rate	1674.73 (301.57-2955.41)	926.19 (162.30-1687.21)
DALYs	Male	70+	All causes	Diet low in vegetables	Number	2450668.43 (1480983.57-3446749.07)	3262328.79 (1976033.73-4647289.47)
DALYs	Male	70+	All causes	Diet low in vegetables	Rate	2962.68 (1790.40-4166.87)	1500.45 (908.84-2137.44)
DALYs	Male	70+	All causes	Diet low in whole grains	Number	3395151.04 (1425457.49-5324915.41)	6626512.23 (2728995.91-10537209.43)
DALYs	Male	70+	All causes	Diet low in whole grains	Rate	4104.49 (1723.27-6437.43)	3047.75 (1255.15-4846.41)
DALYs	Male	70+	All causes	Dietary risks	Number	17413100.02 (5465699.08-26069990.30)	31886865.99 (10873234.21-48651446.48)
DALYs	Male	70+	All causes	Dietary risks	Rate	21051.15 (6607.63-31516.69)	14665.81 (5000.95-22376.38)
DALYs	Male	70-74	All causes	Diet high in processed meat	Number	320827.68 (66550.73-563071.01)	632234.90 (111673.48-1106739.94)
DALYs	Male	70-74	All causes	Diet high in processed meat	Rate	852.85 (176.91-1496.79)	655.90 (115.85-1148.17)
DALYs	Male	70-74	All causes	Diet high in red meat	Number	233261.70 (-141.61-330942.37)	540470.90 (-125.05-761445.65)
DALYs	Male	70-74	All causes	Diet high in red meat	Rate	620.07 (-0.38-879.73)	560.70 (-0.13-789.95)
DALYs	Male	70-74	All causes	Diet high in sodium	Number	2220183.95 (664348.97-4599852.99)	3831463.72 (968700.61-8030264.56)
DALYs	Male	70-74	All causes	Diet high in sodium	Rate	5901.84 (1766.02-12227.63)	3974.90 (1004.97-8330.89)
DALYs	Male	70-74	All causes	Diet high in sugar-sweetened beverages	Number	42211.05 (17829.79-66931.07)	183122.62 (85480.30-289874.52)
DALYs	Male	70-74	All causes	Diet high in sugar-sweetened beverages	Rate	112.21 (47.40-177.92)	189.98 (88.68-300.73)
DALYs	Male	70-74	All causes	Diet high in trans fatty acids	Number	168436.77 (16132.43-326102.17)	123609.28 (11344.26-261036.07)
DALYs	Male	70-74	All causes	Diet high in trans fatty acids	Rate	447.75 (42.88-866.87)	128.24 (11.77-270.81)
DALYs	Male	70-74	All causes	Diet low in calcium	Number	55655.35 (43781.88-69015.34)	91276.70 (69046.02-117232.79)
DALYs	Male	70-74	All causes	Diet low in calcium	Rate	147.95 (116.38-183.46)	94.69 (71.63-121.62)
DALYs	Male	70-74	All causes	Diet low in fiber	Number	545587.20 (185244.74-885832.87)	762938.66 (263710.93-1314752.56)
DALYs	Male	70-74	All causes	Diet low in fiber	Rate	1450.32 (492.43-2354.78)	791.50 (273.58-1363.97)
DALYs	Male	70-74	All causes	Diet low in fruits	Number	1526905.94 (712544.07-2351439.53)	2356932.70 (1032093.78-3617635.99)
DALYs	Male	70-74	All causes	Diet low in fruits	Rate	4058.92 (1894.13-6250.75)	2445.17 (1070.73-3753.07)
DALYs	Male	70-74	All causes	Diet low in legumes	Number	357008.22 (-283970.75-955329.22)	522072.00 (-414704.80-1387485.71)
DALYs	Male	70-74	All causes	Diet low in legumes	Rate	949.02 (-754.87-2539.52)	541.62 (-430.23-1439.43)
DALYs	Male	70-74	All causes	Diet low in milk	Number	67839.88 (33804.94-100354.66)	175207.73 (88329.16-263439.78)
DALYs	Male	70-74	All causes	Diet low in milk	Rate	180.34 (89.86-266.77)	181.77 (91.64-273.30)
DALYs	Male	70-74	All causes	Diet low in nuts and seeds	Number	567977.60 (153096.27-943520.05)	840547.02 (222112.71-1478938.33)
DALYs	Male	70-74	All causes	Diet low in nuts and seeds	Rate	1509.84 (406.97-2508.13)	872.01 (230.43-1534.31)
DALYs	Male	70-74	All causes	Diet low in polyunsaturated fatty acids	Number	515529.14 (-1414760.45-1991819.09)	999885.93 (-2652814.45-3823686.01)
DALYs	Male	70-74	All causes	Diet low in polyunsaturated fatty acids	Rate	1370.41 (-3760.81-5294.78)	1037.32 (-2752.13-3966.83)
DALYs	Male	70-74	All causes	Diet low in seafood omega-3 fatty acids	Number	515989.03 (93132.94-912146.21)	718936.31 (121989.63-1318007.09)
DALYs	Male	70-74	All causes	Diet low in seafood omega-3 fatty acids	Rate	1371.64 (247.57-2424.73)	745.85 (126.56-1367.35)
DALYs	Male	70-74	All causes	Diet low in vegetables	Number	1013843.18 (557608.40-1444952.20)	1124203.58 (644628.35-1657422.81)
DALYs	Male	70-74	All causes	Diet low in vegetables	Rate	2695.06 (1482.27-3841.07)	1166.29 (668.76-1719.47)
DALYs	Male	70-74	All causes	Diet low in whole grains	Number	1311281.90 (494129.21-2074556.20)	2505558.14 (915177.49-4014490.82)
DALYs	Male	70-74	All causes	Diet low in whole grains	Rate	3485.74 (1313.53-5514.72)	2599.36 (949.44-4164.78)
DALYs	Male	70-74	All causes	Dietary risks	Number	6888416.32 (2308998.76-10219152.24)	11807226.76 (3890795.11-17629268.48)
DALYs	Male	70-74	All causes	Dietary risks	Rate	18311.24 (6137.93-27165.22)	12249.25 (4036.45-18289.25)
DALYs	Male	75-79	All causes	Diet high in processed meat	Number	280233.85 (62717.55-475661.37)	430153.35 (86444.80-753696.03)
DALYs	Male	75-79	All causes	Diet high in processed meat	Rate	1110.59 (248.56-1885.09)	719.48 (144.59-1260.64)
DALYs	Male	75-79	All causes	Diet high in red meat	Number	226379.73 (-92.74-350441.95)	383233.91 (-129.80-570714.02)
DALYs	Male	75-79	All causes	Diet high in red meat	Rate	897.16 (-0.37-1388.83)	641.00 (-0.22-954.58)
DALYs	Male	75-79	All causes	Diet high in sodium	Number	1654751.42 (450359.43-3537927.18)	2718782.18 (561300.45-5998492.54)
DALYs	Male	75-79	All causes	Diet high in sodium	Rate	6557.93 (1784.82-14021.13)	4547.47 (938.84-10033.15)
DALYs	Male	75-79	All causes	Diet high in sugar-sweetened beverages	Number	34686.56 (15426.91-55705.00)	121192.46 (56829.84-191771.47)
DALYs	Male	75-79	All causes	Diet high in sugar-sweetened beverages	Rate	137.47 (61.14-220.76)	202.71 (95.05-320.76)
DALYs	Male	75-79	All causes	Diet high in trans fatty acids	Number	129232.15 (13496.94-254487.86)	86063.11 (7098.63-181262.93)
DALYs	Male	75-79	All causes	Diet high in trans fatty acids	Rate	512.16 (53.49-1008.56)	143.95 (11.87-303.18)
DALYs	Male	75-79	All causes	Diet low in calcium	Number	36616.87 (28967.75-45785.46)	59732.95 (43818.27-77491.02)
DALYs	Male	75-79	All causes	Diet low in calcium	Rate	145.12 (114.80-181.45)	99.91 (73.29-129.61)
DALYs	Male	75-79	All causes	Diet low in fiber	Number	470009.02 (168167.03-769082.52)	533930.05 (194870.12-918564.52)
DALYs	Male	75-79	All causes	Diet low in fiber	Rate	1862.69 (666.46-3047.94)	893.06 (325.94-1536.40)
DALYs	Male	75-79	All causes	Diet low in fruits	Number	1062416.28 (479111.41-1635880.02)	1580243.82 (746560.81-2372160.32)
DALYs	Male	75-79	All causes	Diet low in fruits	Rate	4210.45 (1898.76-6483.14)	2643.14 (1248.71-3967.70)
DALYs	Male	75-79	All causes	Diet low in legumes	Number	313585.54 (-245090.07-846324.07)	360225.05 (-275817.18-965743.50)
DALYs	Male	75-79	All causes	Diet low in legumes	Rate	1242.77 (-971.31-3354.06)	602.52 (-461.34-1615.31)
DALYs	Male	75-79	All causes	Diet low in milk	Number	50460.48 (26739.01-73709.69)	111935.39 (66781.48-161496.30)
DALYs	Male	75-79	All causes	Diet low in milk	Rate	199.98 (105.97-292.12)	187.22 (111.70-270.12)
DALYs	Male	75-79	All causes	Diet low in nuts and seeds	Number	484764.51 (127743.92-822218.08)	579344.60 (153203.75-985873.32)
DALYs	Male	75-79	All causes	Diet low in nuts and seeds	Rate	1921.17 (506.26-3258.52)	969.02 (256.25-1648.98)
DALYs	Male	75-79	All causes	Diet low in polyunsaturated fatty acids	Number	421505.83 (-1103761.25-1647138.37)	684716.41 (-1789431.91-2641916.75)
DALYs	Male	75-79	All causes	Diet low in polyunsaturated fatty acids	Rate	1670.47 (-4374.31-6527.76)	1145.26 (-2993.03-4418.90)
DALYs	Male	75-79	All causes	Diet low in seafood omega-3 fatty acids	Number	412040.53 (73208.60-742954.07)	507264.16 (93807.12-926744.17)
DALYs	Male	75-79	All causes	Diet low in seafood omega-3 fatty acids	Rate	1632.95 (290.13-2944.39)	848.46 (156.90-1550.08)
DALYs	Male	75-79	All causes	Diet low in vegetables	Number	704387.78 (402371.33-1018149.91)	783246.11 (444542.95-1145308.95)
DALYs	Male	75-79	All causes	Diet low in vegetables	Rate	2791.55 (1594.63-4035.02)	1310.07 (743.55-1915.66)
DALYs	Male	75-79	All causes	Diet low in whole grains	Number	1053897.26 (422960.64-1655675.10)	1693949.19 (665586.77-2695959.97)
DALYs	Male	75-79	All causes	Diet low in whole grains	Rate	4176.69 (1676.23-6561.59)	2833.32 (1113.27-4509.30)
DALYs	Male	75-79	All causes	Dietary risks	Number	5374634.75 (1670922.62-8074887.88)	8258286.18 (2681453.25-12573507.20)
DALYs	Male	75-79	All causes	Dietary risks	Rate	21300.17 (6622.02-32001.51)	13812.91 (4485.03-21030.60)
DALYs	Male	80-84	All causes	Diet high in processed meat	Number	150744.01 (28302.38-259898.51)	288079.45 (50427.58-498144.22)
DALYs	Male	80-84	All causes	Diet high in processed meat	Rate	1134.83 (213.07-1956.56)	785.99 (137.59-1359.12)
DALYs	Male	80-84	All causes	Diet high in red meat	Number	136735.17 (-31.74-249899.65)	287838.35 (-45.13-491895.51)
DALYs	Male	80-84	All causes	Diet high in red meat	Rate	1029.37 (-0.24-1881.29)	785.33 (-0.12-1342.08)
DALYs	Male	80-84	All causes	Diet high in sodium	Number	883214.47 (146512.11-2061297.08)	1772319.07 (199939.57-4296521.94)
DALYs	Male	80-84	All causes	Diet high in sodium	Rate	6648.99 (1102.97-15517.80)	4835.55 (545.51-11722.52)
DALYs	Male	80-84	All causes	Diet high in sugar-sweetened beverages	Number	19626.43 (8551.43-31019.31)	71630.31 (33095.54-112977.61)
DALYs	Male	80-84	All causes	Diet high in sugar-sweetened beverages	Rate	147.75 (64.38-233.52)	195.43 (90.30-308.25)
DALYs	Male	80-84	All causes	Diet high in trans fatty acids	Number	83330.05 (8177.39-160636.57)	60628.67 (5390.09-125376.81)
DALYs	Male	80-84	All causes	Diet high in trans fatty acids	Rate	627.32 (61.56-1209.30)	165.42 (14.71-342.07)
DALYs	Male	80-84	All causes	Diet low in calcium	Number	19704.53 (14495.47-24673.59)	41438.16 (29643.75-54013.56)
DALYs	Male	80-84	All causes	Diet low in calcium	Rate	148.34 (109.12-185.75)	113.06 (80.88-147.37)
DALYs	Male	80-84	All causes	Diet low in fiber	Number	307534.21 (131435.61-495660.09)	426776.54 (182982.54-715122.01)
DALYs	Male	80-84	All causes	Diet low in fiber	Rate	2315.17 (989.47-3731.41)	1164.41 (499.24-1951.12)
DALYs	Male	80-84	All causes	Diet low in fruits	Number	622803.31 (344970.44-918176.96)	1179932.00 (611865.95-1740222.33)
DALYs	Male	80-84	All causes	Diet low in fruits	Rate	4688.57 (2597.00-6912.19)	3219.30 (1669.40-4747.98)
DALYs	Male	80-84	All causes	Diet low in legumes	Number	204616.51 (-157979.99-547191.91)	301248.36 (-233330.10-802965.98)
DALYs	Male	80-84	All causes	Diet low in legumes	Rate	1540.39 (-1189.30-4119.35)	821.92 (-636.61-2190.79)
DALYs	Male	80-84	All causes	Diet low in milk	Number	27273.84 (14662.71-40567.29)	74140.87 (42788.51-107854.72)
DALYs	Male	80-84	All causes	Diet low in milk	Rate	205.32 (110.38-305.40)	202.28 (116.74-294.27)
DALYs	Male	80-84	All causes	Diet low in nuts and seeds	Number	325831.15 (86676.02-557157.88)	491908.39 (134452.43-857191.91)
DALYs	Male	80-84	All causes	Diet low in nuts and seeds	Rate	2452.91 (652.51-4194.38)	1342.11 (366.84-2338.74)
DALYs	Male	80-84	All causes	Diet low in polyunsaturated fatty acids	Number	263175.43 (-675293.80-1019979.88)	531395.31 (-1355823.14-2053995.35)
DALYs	Male	80-84	All causes	Diet low in polyunsaturated fatty acids	Rate	1981.23 (-5083.73-7678.58)	1449.85 (-3699.19-5604.07)
DALYs	Male	80-84	All causes	Diet low in seafood omega-3 fatty acids	Number	271703.85 (47334.16-487265.21)	401370.02 (71619.56-767589.05)
DALYs	Male	80-84	All causes	Diet low in seafood omega-3 fatty acids	Rate	2045.43 (356.34-3668.22)	1095.09 (195.40-2094.27)
DALYs	Male	80-84	All causes	Diet low in vegetables	Number	451400.43 (280423.41-629274.64)	636927.98 (404868.34-929712.71)
DALYs	Male	80-84	All causes	Diet low in vegetables	Rate	3398.22 (2111.08-4737.29)	1737.78 (1104.63-2536.60)
DALYs	Male	80-84	All causes	Diet low in whole grains	Number	609963.47 (285768.97-977161.49)	1217312.32 (565265.87-1936717.44)
DALYs	Male	80-84	All causes	Diet low in whole grains	Rate	4591.91 (2151.32-7356.24)	3321.28 (1542.26-5284.09)
DALYs	Male	80-84	All causes	Dietary risks	Number	3138750.17 (952784.67-4823357.70)	5941022.37 (1889879.65-9339374.79)
DALYs	Male	80-84	All causes	Dietary risks	Rate	23629.05 (7172.73-36311.06)	16209.33 (5156.30-25481.31)
DALYs	Male	85+	All causes	Diet high in processed meat	Number	86391.98 (19076.97-148958.95)	259428.16 (51984.52-443513.39)
DALYs	Male	85+	All causes	Diet high in processed meat	Rate	1312.30 (289.78-2262.70)	1054.88 (211.38-1803.40)
DALYs	Male	85+	All causes	Diet high in red meat	Number	88530.90 (-25.59-163449.42)	293152.63 (-60.87-524295.01)
DALYs	Male	85+	All causes	Diet high in red meat	Rate	1344.79 (-0.39-2482.81)	1192.01 (-0.25-2131.87)
DALYs	Male	85+	All causes	Diet high in sodium	Number	531386.83 (70075.47-1265847.11)	1689524.10 (193196.52-4008190.93)
DALYs	Male	85+	All causes	Diet high in sodium	Rate	8071.80 (1064.45-19228.29)	6869.88 (785.57-16297.96)
DALYs	Male	85+	All causes	Diet high in sugar-sweetened beverages	Number	13445.50 (6065.32-21383.41)	64540.39 (28770.86-101676.11)
DALYs	Male	85+	All causes	Diet high in sugar-sweetened beverages	Rate	204.24 (92.13-324.82)	262.43 (116.99-413.43)
DALYs	Male	85+	All causes	Diet high in trans fatty acids	Number	63604.05 (5443.13-125730.65)	56206.57 (5827.92-114548.32)
DALYs	Male	85+	All causes	Diet high in trans fatty acids	Rate	966.15 (82.68-1909.86)	228.55 (23.70-465.77)
DALYs	Male	85+	All causes	Diet low in calcium	Number	8747.41 (5972.76-11497.62)	27392.34 (18370.18-37867.54)
DALYs	Male	85+	All causes	Diet low in calcium	Rate	132.87 (90.73-174.65)	111.38 (74.70-153.98)
DALYs	Male	85+	All causes	Diet low in fiber	Number	198315.84 (83638.10-320523.74)	407989.78 (167282.07-678722.68)
DALYs	Male	85+	All causes	Diet low in fiber	Rate	3012.43 (1270.47-4868.77)	1658.95 (680.20-2759.80)
DALYs	Male	85+	All causes	Diet low in fruits	Number	391002.69 (222224.39-565498.22)	1211085.05 (721592.94-1719630.54)
DALYs	Male	85+	All causes	Diet low in fruits	Rate	5939.35 (3375.60-8589.95)	4924.47 (2934.12-6992.30)
DALYs	Male	85+	All causes	Diet low in legumes	Number	136517.31 (-105310.04-373968.82)	315796.29 (-257190.99-871519.92)
DALYs	Male	85+	All causes	Diet low in legumes	Rate	2073.71 (-1599.67-5680.61)	1284.08 (-1045.78-3543.74)
DALYs	Male	85+	All causes	Diet low in milk	Number	15153.10 (8585.31-22188.92)	64016.56 (36033.22-94113.40)
DALYs	Male	85+	All causes	Diet low in milk	Rate	230.18 (130.41-337.05)	260.30 (146.52-382.68)
DALYs	Male	85+	All causes	Diet low in nuts and seeds	Number	215449.23 (59030.93-365675.86)	493720.85 (139278.13-873870.09)
DALYs	Male	85+	All causes	Diet low in nuts and seeds	Rate	3272.69 (896.68-5554.64)	2007.55 (566.33-3553.30)
DALYs	Male	85+	All causes	Diet low in polyunsaturated fatty acids	Number	176496.86 (-451863.43-696010.63)	542537.62 (-1379144.21-2134100.09)
DALYs	Male	85+	All causes	Diet low in polyunsaturated fatty acids	Rate	2681.00 (-6863.83-10572.44)	2206.05 (-5607.83-8677.60)
DALYs	Male	85+	All causes	Diet low in seafood omega-3 fatty acids	Number	185568.79 (33584.57-333277.63)	386183.03 (65605.94-709035.74)
DALYs	Male	85+	All causes	Diet low in seafood omega-3 fatty acids	Rate	2818.80 (510.15-5062.51)	1570.28 (266.76-2883.06)
DALYs	Male	85+	All causes	Diet low in vegetables	Number	281037.03 (191447.13-387485.61)	717951.12 (472101.25-1018213.18)
DALYs	Male	85+	All causes	Diet low in vegetables	Rate	4268.97 (2908.09-5885.93)	2919.31 (1919.64-4140.22)
DALYs	Male	85+	All causes	Diet low in whole grains	Number	420008.42 (201423.52-660512.22)	1209692.57 (565467.43-1938031.12)
DALYs	Male	85+	All causes	Diet low in whole grains	Rate	6379.95 (3059.64-10033.22)	4918.81 (2299.28-7880.35)
DALYs	Male	85+	All causes	Dietary risks	Number	2011298.79 (584474.35-3048655.77)	5880330.69 (1780901.98-9012790.44)
DALYs	Male	85+	All causes	Dietary risks	Rate	30551.75 (8878.20-46309.26)	23910.39 (7241.44-36647.49)
DALYs	Male	Age-standardized	All causes	Diet high in processed meat	Rate	195.81 (52.86-321.17)	134.16 (29.58-232.07)
DALYs	Male	Age-standardized	All causes	Diet high in red meat	Rate	116.36 (-0.15-163.39)	103.63 (-0.08-139.74)
DALYs	Male	Age-standardized	All causes	Diet high in sodium	Rate	979.73 (292.40-2088.46)	667.98 (166.41-1463.24)
DALYs	Male	Age-standardized	All causes	Diet high in sugar-sweetened beverages	Rate	24.72 (10.21-39.28)	43.69 (20.05-67.66)
DALYs	Male	Age-standardized	All causes	Diet high in trans fatty acids	Rate	109.28 (11.17-206.83)	39.15 (3.77-73.38)
DALYs	Male	Age-standardized	All causes	Diet low in calcium	Rate	30.64 (23.87-38.41)	20.38 (15.68-26.35)
DALYs	Male	Age-standardized	All causes	Diet low in fiber	Rate	434.68 (147.13-695.66)	247.77 (88.17-388.61)
DALYs	Male	Age-standardized	All causes	Diet low in fruits	Rate	921.38 (356.44-1417.27)	614.18 (240.47-925.54)
DALYs	Male	Age-standardized	All causes	Diet low in legumes	Rate	250.04 (-217.88-628.26)	144.69 (-120.51-360.05)
DALYs	Male	Age-standardized	All causes	Diet low in milk	Rate	38.52 (15.55-60.08)	36.50 (15.72-56.89)
DALYs	Male	Age-standardized	All causes	Diet low in nuts and seeds	Rate	427.74 (127.66-677.94)	255.33 (76.38-406.85)
DALYs	Male	Age-standardized	All causes	Diet low in polyunsaturated fatty acids	Rate	358.44 (-1173.37-1334.87)	275.68 (-877.19-1008.93)
DALYs	Male	Age-standardized	All causes	Diet low in seafood omega-3 fatty acids	Rate	379.03 (77.21-626.54)	216.38 (43.59-363.53)
DALYs	Male	Age-standardized	All causes	Diet low in vegetables	Rate	531.83 (283.15-763.15)	282.12 (162.16-401.01)
DALYs	Male	Age-standardized	All causes	Diet low in whole grains	Rate	817.33 (371.31-1208.91)	613.44 (267.28-912.11)
DALYs	Male	Age-standardized	All causes	Dietary risks	Rate	3693.29 (1091.88-5275.77)	2577.91 (708.74-3724.43)
DALYs	Male	All ages	All causes	Diet high in processed meat	Number	3741998.26 (1052133.10-6081553.51)	5474386.89 (1215056.45-9455529.91)
DALYs	Male	All ages	All causes	Diet high in processed meat	Rate	139.33 (39.17-226.44)	138.26 (30.69-238.81)
DALYs	Male	All ages	All causes	Diet high in red meat	Number	2018739.43 (-226569.99-3239887.98)	4153204.26 (-3522.96-5715917.31)
DALYs	Male	All ages	All causes	Diet high in red meat	Rate	75.17 (-8.44-120.63)	104.90 (-0.09-144.36)
DALYs	Male	All ages	All causes	Diet high in sodium	Number	17887707.16 (5436375.02-37718483.61)	26911748.64 (6931997.83-58491082.11)
DALYs	Male	All ages	All causes	Diet high in sodium	Rate	666.02 (202.42-1404.40)	679.69 (175.08-1477.27)
DALYs	Male	All ages	All causes	Diet high in sugar-sweetened beverages	Number	470694.36 (190277.23-751393.02)	1801420.88 (827446.28-2785495.76)
DALYs	Male	All ages	All causes	Diet high in sugar-sweetened beverages	Rate	17.53 (7.08-27.98)	45.50 (20.90-70.35)
DALYs	Male	All ages	All causes	Diet high in trans fatty acids	Number	2075058.01 (218172.27-3893122.82)	1619855.66 (156095.17-3050176.34)
DALYs	Male	All ages	All causes	Diet high in trans fatty acids	Rate	77.26 (8.12-144.96)	40.91 (3.94-77.04)
DALYs	Male	All ages	All causes	Diet low in calcium	Number	608986.91 (467912.01-770576.10)	842208.67 (647143.83-1092058.78)
DALYs	Male	All ages	All causes	Diet low in calcium	Rate	22.67 (17.42-28.69)	21.27 (16.34-27.58)
DALYs	Male	All ages	All causes	Diet low in fiber	Number	8600956.67 (2837141.96-13713743.93)	10183112.91 (3580216.74-15980682.38)
DALYs	Male	All ages	All causes	Diet low in fiber	Rate	320.24 (105.64-510.61)	257.19 (90.42-403.61)
DALYs	Male	All ages	All causes	Diet low in fruits	Number	18036203.72 (6646287.73-27893316.71)	25094758.27 (9560044.43-37949500.45)
DALYs	Male	All ages	All causes	Diet low in fruits	Rate	671.55 (247.47-1038.57)	633.80 (241.45-958.47)
DALYs	Male	All ages	All causes	Diet low in legumes	Number	4774297.36 (-4231910.09-11787618.21)	5891933.69 (-4929890.79-14626734.78)
DALYs	Male	All ages	All causes	Diet low in legumes	Rate	177.76 (-157.57-438.90)	148.81 (-124.51-369.42)
DALYs	Male	All ages	All causes	Diet low in milk	Number	747257.67 (284779.25-1183146.54)	1499003.61 (634000.80-2352654.87)
DALYs	Male	All ages	All causes	Diet low in milk	Rate	27.82 (10.60-44.05)	37.86 (16.01-59.42)
DALYs	Male	All ages	All causes	Diet low in nuts and seeds	Number	8320392.27 (2523619.38-13063763.68)	10447660.38 (3141825.52-16598449.79)
DALYs	Male	All ages	All causes	Diet low in nuts and seeds	Rate	309.80 (93.96-486.41)	263.87 (79.35-419.22)
DALYs	Male	All ages	All causes	Diet low in polyunsaturated fatty acids	Number	6938631.02 (-23643574.34-25593108.48)	11283846.99 (-36312885.54-41152085.97)
DALYs	Male	All ages	All causes	Diet low in polyunsaturated fatty acids	Rate	258.35 (-880.34-952.92)	284.99 (-917.13-1039.35)
DALYs	Male	All ages	All causes	Diet low in seafood omega-3 fatty acids	Number	7408669.28 (1541204.03-12173836.13)	8874950.99 (1805701.06-14856276.45)
DALYs	Male	All ages	All causes	Diet low in seafood omega-3 fatty acids	Rate	275.85 (57.38-453.28)	224.15 (45.61-375.22)
DALYs	Male	All ages	All causes	Diet low in vegetables	Number	10040342.05 (5100019.89-14490224.88)	11378355.23 (6493127.84-16235236.68)
DALYs	Male	All ages	All causes	Diet low in vegetables	Rate	373.84 (189.89-539.52)	287.38 (163.99-410.04)
DALYs	Male	All ages	All causes	Diet low in whole grains	Number	15647294.77 (7212783.79-22872217.75)	25072007.86 (10847930.14-37173584.18)
DALYs	Male	All ages	All causes	Diet low in whole grains	Rate	582.61 (268.56-851.62)	633.23 (273.98-938.87)
DALYs	Male	All ages	All causes	Dietary risks	Number	69186921.39 (20419864.58-98010807.26)	104525299.20 (28882952.26-150372513.90)
DALYs	Male	All ages	All causes	Dietary risks	Rate	2576.08 (760.31-3649.30)	2639.93 (729.48-3797.87)
DALYs	Both	15-49	BC	Diet high in red meat	Number	481536.82 (-174.30-1030651.38)	755960.18 (-253.64-1626998.12)
DALYs	Both	15-49	BC	Diet high in red meat	Rate	17.77 (-0.01-38.02)	19.15 (-0.01-41.20)
DALYs	Both	15-49	BC	Dietary risks	Number	481536.82 (-174.30-1030651.38)	755960.18 (-253.64-1626998.12)
DALYs	Both	15-49	BC	Dietary risks	Rate	17.77 (-0.01-38.02)	19.15 (-0.01-41.20)
DALYs	Both	25-29	BC	Diet high in red meat	Number	19956.79 (-7.30-43133.89)	31151.80 (-11.37-65705.58)
DALYs	Both	25-29	BC	Diet high in red meat	Rate	4.51 (0.00-9.75)	5.29 (0.00-11.17)
DALYs	Both	25-29	BC	Dietary risks	Number	19956.79 (-7.30-43133.89)	31151.80 (-11.37-65705.58)
DALYs	Both	25-29	BC	Dietary risks	Rate	4.51 (0.00-9.75)	5.29 (0.00-11.17)
DALYs	Both	30-34	BC	Diet high in red meat	Number	54170.41 (-20.04-117570.29)	81813.09 (-29.29-176385.82)
DALYs	Both	30-34	BC	Diet high in red meat	Rate	14.05 (-0.01-30.50)	13.53 (0.00-29.18)
DALYs	Both	30-34	BC	Dietary risks	Number	54170.41 (-20.04-117570.29)	81813.09 (-29.29-176385.82)
DALYs	Both	30-34	BC	Dietary risks	Rate	14.05 (-0.01-30.50)	13.53 (0.00-29.18)
DALYs	Both	35-39	BC	Diet high in red meat	Number	105563.67 (-33.61-227915.95)	148597.42 (-57.01-320530.89)
DALYs	Both	35-39	BC	Diet high in red meat	Rate	29.97 (-0.01-64.70)	26.49 (-0.01-57.15)
DALYs	Both	35-39	BC	Dietary risks	Number	105563.67 (-33.61-227915.95)	148597.42 (-57.01-320530.89)
DALYs	Both	35-39	BC	Dietary risks	Rate	29.97 (-0.01-64.70)	26.49 (-0.01-57.15)
DALYs	Both	40-44	BC	Diet high in red meat	Number	142461.03 (-55.48-305509.99)	215189.86 (-59.60-464478.44)
DALYs	Both	40-44	BC	Diet high in red meat	Rate	49.73 (-0.02-106.64)	43.02 (-0.01-92.85)
DALYs	Both	40-44	BC	Dietary risks	Number	142461.03 (-55.48-305509.99)	215189.86 (-59.60-464478.44)
DALYs	Both	40-44	BC	Dietary risks	Rate	49.73 (-0.02-106.64)	43.02 (-0.01-92.85)
DALYs	Both	45-49	BC	Diet high in red meat	Number	159384.92 (-63.27-337567.15)	279208.01 (-86.40-598121.01)
DALYs	Both	45-49	BC	Diet high in red meat	Rate	68.64 (-0.03-145.38)	58.97 (-0.02-126.32)
DALYs	Both	45-49	BC	Dietary risks	Number	159384.92 (-63.27-337567.15)	279208.01 (-86.40-598121.01)
DALYs	Both	45-49	BC	Dietary risks	Rate	68.64 (-0.03-145.38)	58.97 (-0.02-126.32)
DALYs	Both	50-54	BC	Diet high in red meat	Number	187166.68 (-58.90-398239.58)	336906.68 (-113.77-718877.20)
DALYs	Both	50-54	BC	Diet high in red meat	Rate	88.05 (-0.03-187.34)	75.72 (-0.03-161.57)
DALYs	Both	50-54	BC	Dietary risks	Number	187166.68 (-58.90-398239.58)	336906.68 (-113.77-718877.20)
DALYs	Both	50-54	BC	Dietary risks	Rate	88.05 (-0.03-187.34)	75.72 (-0.03-161.57)
DALYs	Both	50-69	BC	Diet high in red meat	Number	665633.65 (-198.71-1427504.67)	1203395.09 (-405.85-2565504.19)
DALYs	Both	50-69	BC	Diet high in red meat	Rate	97.60 (-0.03-209.31)	83.77 (-0.03-178.59)
DALYs	Both	50-69	BC	Dietary risks	Number	665633.65 (-198.71-1427504.67)	1203395.09 (-405.85-2565504.19)
DALYs	Both	50-69	BC	Dietary risks	Rate	97.60 (-0.03-209.31)	83.77 (-0.03-178.59)
DALYs	Both	55-59	BC	Diet high in red meat	Number	180366.15 (-57.34-388097.87)	343147.29 (-137.40-738398.40)
DALYs	Both	55-59	BC	Diet high in red meat	Rate	97.39 (-0.03-209.56)	86.71 (-0.03-186.59)
DALYs	Both	55-59	BC	Dietary risks	Number	180366.15 (-57.34-388097.87)	343147.29 (-137.40-738398.40)
DALYs	Both	55-59	BC	Dietary risks	Rate	97.39 (-0.03-209.56)	86.71 (-0.03-186.59)
DALYs	Both	60-64	BC	Diet high in red meat	Number	161627.28 (-61.79-345652.76)	279367.93 (-93.95-594200.91)
DALYs	Both	60-64	BC	Diet high in red meat	Rate	100.63 (-0.04-215.21)	87.29 (-0.03-185.66)
DALYs	Both	60-64	BC	Dietary risks	Number	161627.28 (-61.79-345652.76)	279367.93 (-93.95-594200.91)
DALYs	Both	60-64	BC	Dietary risks	Rate	100.63 (-0.04-215.21)	87.29 (-0.03-185.66)
DALYs	Both	65-69	BC	Diet high in red meat	Number	136473.54 (-32.07-291903.28)	243973.18 (-75.35-517841.78)
DALYs	Both	65-69	BC	Diet high in red meat	Rate	110.41 (-0.03-236.15)	88.45 (-0.03-187.73)
DALYs	Both	65-69	BC	Dietary risks	Number	136473.54 (-32.07-291903.28)	243973.18 (-75.35-517841.78)
DALYs	Both	65-69	BC	Dietary risks	Rate	110.41 (-0.03-236.15)	88.45 (-0.03-187.73)
DALYs	Both	70+	BC	Diet high in red meat	Number	249669.99 (-72.59-535014.18)	492363.37 (-158.50-1049197.31)
DALYs	Both	70+	BC	Diet high in red meat	Rate	123.59 (-0.04-264.85)	99.59 (-0.03-212.23)
DALYs	Both	70+	BC	Dietary risks	Number	249669.99 (-72.59-535014.18)	492363.37 (-158.50-1049197.31)
DALYs	Both	70+	BC	Dietary risks	Rate	123.59 (-0.04-264.85)	99.59 (-0.03-212.23)
DALYs	Both	70-74	BC	Diet high in red meat	Number	92787.59 (-25.79-199025.44)	189013.30 (-64.62-399855.95)
DALYs	Both	70-74	BC	Diet high in red meat	Rate	109.60 (-0.03-235.08)	91.83 (-0.03-194.26)
DALYs	Both	70-74	BC	Dietary risks	Number	92787.59 (-25.79-199025.44)	189013.30 (-64.62-399855.95)
DALYs	Both	70-74	BC	Dietary risks	Rate	109.60 (-0.03-235.08)	91.83 (-0.03-194.26)
DALYs	Both	75-79	BC	Diet high in red meat	Number	76290.30 (-22.07-162136.13)	119999.86 (-36.51-255353.59)
DALYs	Both	75-79	BC	Diet high in red meat	Rate	123.94 (-0.04-263.40)	90.99 (-0.03-193.62)
DALYs	Both	75-79	BC	Dietary risks	Number	76290.30 (-22.07-162136.13)	119999.86 (-36.51-255353.59)
DALYs	Both	75-79	BC	Dietary risks	Rate	123.94 (-0.04-263.40)	90.99 (-0.03-193.62)
DALYs	Both	80-84	BC	Diet high in red meat	Number	47125.56 (-13.74-102065.08)	88232.71 (-27.48-191013.50)
DALYs	Both	80-84	BC	Diet high in red meat	Rate	133.21 (-0.04-288.52)	100.74 (-0.03-218.09)
DALYs	Both	80-84	BC	Dietary risks	Number	47125.56 (-13.74-102065.08)	88232.71 (-27.48-191013.50)
DALYs	Both	80-84	BC	Dietary risks	Rate	133.21 (-0.04-288.52)	100.74 (-0.03-218.09)
DALYs	Both	85+	BC	Diet high in red meat	Number	33466.54 (-13.11-72444.37)	95117.51 (-33.21-208304.61)
DALYs	Both	85+	BC	Diet high in red meat	Rate	163.94 (-0.06-354.87)	137.73 (-0.05-301.62)
DALYs	Both	85+	BC	Dietary risks	Number	33466.54 (-13.11-72444.37)	95117.51 (-33.21-208304.61)
DALYs	Both	85+	BC	Dietary risks	Rate	163.94 (-0.06-354.87)	137.73 (-0.05-301.62)
DALYs	Both	Age-standardized	BC	Diet high in red meat	Rate	33.31 (-0.01-71.68)	28.37 (-0.01-60.54)
DALYs	Both	Age-standardized	BC	Dietary risks	Rate	33.31 (-0.01-71.68)	28.37 (-0.01-60.54)
DALYs	Both	All ages	BC	Diet high in red meat	Number	1396840.46 (-435.82-3004079.75)	2451718.64 (-790.88-5232217.29)
DALYs	Both	All ages	BC	Diet high in red meat	Rate	26.19 (-0.01-56.32)	31.07 (-0.01-66.30)
DALYs	Both	All ages	BC	Dietary risks	Number	1396840.46 (-435.82-3004079.75)	2451718.64 (-790.88-5232217.29)
DALYs	Both	All ages	BC	Dietary risks	Rate	26.19 (-0.01-56.32)	31.07 (-0.01-66.30)
DALYs	Female	15-49	BC	Diet high in red meat	Number	477542.22 (-173.01-1023118.73)	746574.71 (-251.55-1606114.69)
DALYs	Female	15-49	BC	Diet high in red meat	Rate	35.71 (-0.01-76.50)	38.31 (-0.01-82.41)
DALYs	Female	15-49	BC	Dietary risks	Number	477542.22 (-173.01-1023118.73)	746574.71 (-251.55-1606114.69)
DALYs	Female	15-49	BC	Dietary risks	Rate	35.71 (-0.01-76.50)	38.31 (-0.01-82.41)
DALYs	Female	25-29	BC	Diet high in red meat	Number	19706.46 (-7.21-42722.64)	30694.64 (-11.25-64722.97)
DALYs	Female	25-29	BC	Diet high in red meat	Rate	8.95 (0.00-19.41)	10.55 (0.00-22.24)
DALYs	Female	25-29	BC	Dietary risks	Number	19706.46 (-7.21-42722.64)	30694.64 (-11.25-64722.97)
DALYs	Female	25-29	BC	Dietary risks	Rate	8.95 (0.00-19.41)	10.55 (0.00-22.24)
DALYs	Female	30-34	BC	Diet high in red meat	Number	53717.61 (-19.93-116384.33)	80758.33 (-29.05-173997.79)
DALYs	Female	30-34	BC	Diet high in red meat	Rate	28.26 (-0.01-61.22)	27.02 (-0.01-58.21)
DALYs	Female	30-34	BC	Dietary risks	Number	53717.61 (-19.93-116384.33)	80758.33 (-29.05-173997.79)
DALYs	Female	30-34	BC	Dietary risks	Rate	28.26 (-0.01-61.22)	27.02 (-0.01-58.21)
DALYs	Female	35-39	BC	Diet high in red meat	Number	104820.36 (-33.50-226558.00)	146960.11 (-56.69-317188.60)
DALYs	Female	35-39	BC	Diet high in red meat	Rate	60.43 (-0.02-130.62)	52.90 (-0.02-114.18)
DALYs	Female	35-39	BC	Dietary risks	Number	104820.36 (-33.50-226558.00)	146960.11 (-56.69-317188.60)
DALYs	Female	35-39	BC	Dietary risks	Rate	60.43 (-0.02-130.62)	52.90 (-0.02-114.18)
DALYs	Female	40-44	BC	Diet high in red meat	Number	141416.64 (-55.15-303505.57)	212760.59 (-58.69-458598.73)
DALYs	Female	40-44	BC	Diet high in red meat	Rate	100.85 (-0.04-216.44)	85.76 (-0.02-184.85)
DALYs	Female	40-44	BC	Dietary risks	Number	141416.64 (-55.15-303505.57)	212760.59 (-58.69-458598.73)
DALYs	Female	40-44	BC	Dietary risks	Rate	100.85 (-0.04-216.44)	85.76 (-0.02-184.85)
DALYs	Female	45-49	BC	Diet high in red meat	Number	157881.16 (-62.69-334586.26)	275401.05 (-85.40-589618.35)
DALYs	Female	45-49	BC	Diet high in red meat	Rate	138.73 (-0.06-294.01)	116.87 (-0.04-250.22)
DALYs	Female	45-49	BC	Dietary risks	Number	157881.16 (-62.69-334586.26)	275401.05 (-85.40-589618.35)
DALYs	Female	45-49	BC	Dietary risks	Rate	138.73 (-0.06-294.01)	116.87 (-0.04-250.22)
DALYs	Female	50-54	BC	Diet high in red meat	Number	185038.62 (-58.23-393387.28)	331591.55 (-111.32-706691.12)
DALYs	Female	50-54	BC	Diet high in red meat	Rate	176.37 (-0.06-374.95)	148.73 (-0.05-316.98)
DALYs	Female	50-54	BC	Dietary risks	Number	185038.62 (-58.23-393387.28)	331591.55 (-111.32-706691.12)
DALYs	Female	50-54	BC	Dietary risks	Rate	176.37 (-0.06-374.95)	148.73 (-0.05-316.98)
DALYs	Female	50-69	BC	Diet high in red meat	Number	655965.36 (-196.49-1405661.54)	1178825.13 (-401.62-2509762.31)
DALYs	Female	50-69	BC	Diet high in red meat	Rate	189.82 (-0.06-406.77)	160.94 (-0.05-342.65)
DALYs	Female	50-69	BC	Dietary risks	Number	655965.36 (-196.49-1405661.54)	1178825.13 (-401.62-2509762.31)
DALYs	Female	50-69	BC	Dietary risks	Rate	189.82 (-0.06-406.77)	160.94 (-0.05-342.65)
DALYs	Female	55-59	BC	Diet high in red meat	Number	177858.02 (-56.76-382379.79)	336806.62 (-135.84-723944.29)
DALYs	Female	55-59	BC	Diet high in red meat	Rate	192.67 (-0.06-414.23)	167.56 (-0.07-360.16)
DALYs	Female	55-59	BC	Dietary risks	Number	177858.02 (-56.76-382379.79)	336806.62 (-135.84-723944.29)
DALYs	Female	55-59	BC	Dietary risks	Rate	192.67 (-0.06-414.23)	167.56 (-0.07-360.16)
DALYs	Female	60-64	BC	Diet high in red meat	Number	158869.08 (-61.20-339383.93)	272902.33 (-92.86-580058.90)
DALYs	Female	60-64	BC	Diet high in red meat	Rate	193.59 (-0.07-413.56)	165.89 (-0.06-352.60)
DALYs	Female	60-64	BC	Dietary risks	Number	158869.08 (-61.20-339383.93)	272902.33 (-92.86-580058.90)
DALYs	Female	60-64	BC	Dietary risks	Rate	193.59 (-0.07-413.56)	165.89 (-0.06-352.60)
DALYs	Female	65-69	BC	Diet high in red meat	Number	134199.63 (-31.64-286811.88)	237524.63 (-74.15-505367.77)
DALYs	Female	65-69	BC	Diet high in red meat	Rate	202.48 (-0.05-432.74)	164.94 (-0.05-350.93)
DALYs	Female	65-69	BC	Dietary risks	Number	134199.63 (-31.64-286811.88)	237524.63 (-74.15-505367.77)
DALYs	Female	65-69	BC	Dietary risks	Rate	202.48 (-0.05-432.74)	164.94 (-0.05-350.93)
DALYs	Female	70+	BC	Diet high in red meat	Number	246213.80 (-71.30-527594.40)	481692.41 (-156.61-1026319.41)
DALYs	Female	70+	BC	Diet high in red meat	Rate	206.40 (-0.06-442.28)	173.93 (-0.06-370.59)
DALYs	Female	70+	BC	Dietary risks	Number	246213.80 (-71.30-527594.40)	481692.41 (-156.61-1026319.41)
DALYs	Female	70+	BC	Dietary risks	Rate	206.40 (-0.06-442.28)	173.93 (-0.06-370.59)
DALYs	Female	70-74	BC	Diet high in red meat	Number	91121.32 (-25.10-195451.69)	183738.41 (-63.75-388406.72)
DALYs	Female	70-74	BC	Diet high in red meat	Rate	193.70 (-0.05-415.48)	167.88 (-0.06-354.88)
DALYs	Female	70-74	BC	Dietary risks	Number	91121.32 (-25.10-195451.69)	183738.41 (-63.75-388406.72)
DALYs	Female	70-74	BC	Dietary risks	Rate	193.70 (-0.05-415.48)	167.88 (-0.06-354.88)
DALYs	Female	75-79	BC	Diet high in red meat	Number	75309.49 (-21.89-160032.87)	117553.71 (-36.15-250349.75)
DALYs	Female	75-79	BC	Diet high in red meat	Rate	207.33 (-0.06-440.59)	163.05 (-0.05-347.24)
DALYs	Female	75-79	BC	Dietary risks	Number	75309.49 (-21.89-160032.87)	117553.71 (-36.15-250349.75)
DALYs	Female	75-79	BC	Dietary risks	Rate	207.33 (-0.06-440.59)	163.05 (-0.05-347.24)
DALYs	Female	80-84	BC	Diet high in red meat	Number	46614.62 (-13.58-100953.63)	86649.44 (-27.21-187418.46)
DALYs	Female	80-84	BC	Diet high in red meat	Rate	211.00 (-0.06-456.96)	170.13 (-0.05-367.98)
DALYs	Female	80-84	BC	Dietary risks	Number	46614.62 (-13.58-100953.63)	86649.44 (-27.21-187418.46)
DALYs	Female	80-84	BC	Dietary risks	Rate	211.00 (-0.06-456.96)	170.13 (-0.05-367.98)
DALYs	Female	85+	BC	Diet high in red meat	Number	33168.37 (-13.06-71824.86)	93750.85 (-32.89-205654.58)
DALYs	Female	85+	BC	Diet high in red meat	Rate	239.81 (-0.09-519.30)	210.83 (-0.07-462.47)
DALYs	Female	85+	BC	Dietary risks	Number	33168.37 (-13.06-71824.86)	93750.85 (-32.89-205654.58)
DALYs	Female	85+	BC	Dietary risks	Rate	239.81 (-0.09-519.30)	210.83 (-0.07-462.47)
DALYs	Female	Age-standardized	BC	Diet high in red meat	Rate	63.22 (-0.02-135.90)	53.95 (-0.02-115.10)
DALYs	Female	Age-standardized	BC	Dietary risks	Rate	63.22 (-0.02-135.90)	53.95 (-0.02-115.10)
DALYs	Female	All ages	BC	Diet high in red meat	Number	1379721.38 (-431.20-2965445.61)	2407092.26 (-782.02-5134048.49)
DALYs	Female	All ages	BC	Diet high in red meat	Rate	52.11 (-0.02-111.99)	61.22 (-0.02-130.57)
DALYs	Female	All ages	BC	Dietary risks	Number	1379721.38 (-431.20-2965445.61)	2407092.26 (-782.02-5134048.49)
DALYs	Female	All ages	BC	Dietary risks	Rate	52.11 (-0.02-111.99)	61.22 (-0.02-130.57)
DALYs	Male	15-49	BC	Diet high in red meat	Number	3994.59 (-1.31-8675.81)	9385.47 (-2.91-21590.08)
DALYs	Male	15-49	BC	Diet high in red meat	Rate	0.29 (0.00-0.63)	0.47 (0.00-1.08)
DALYs	Male	15-49	BC	Dietary risks	Number	3994.59 (-1.31-8675.81)	9385.47 (-2.91-21590.08)
DALYs	Male	15-49	BC	Dietary risks	Rate	0.29 (0.00-0.63)	0.47 (0.00-1.08)
DALYs	Male	25-29	BC	Diet high in red meat	Number	250.33 (-0.10-577.58)	457.16 (-0.15-1037.83)
DALYs	Male	25-29	BC	Diet high in red meat	Rate	0.11 (0.00-0.26)	0.15 (0.00-0.35)
DALYs	Male	25-29	BC	Dietary risks	Number	250.33 (-0.10-577.58)	457.16 (-0.15-1037.83)
DALYs	Male	25-29	BC	Dietary risks	Rate	0.11 (0.00-0.26)	0.15 (0.00-0.35)
DALYs	Male	30-34	BC	Diet high in red meat	Number	452.81 (-0.13-1017.38)	1054.76 (-0.36-2451.39)
DALYs	Male	30-34	BC	Diet high in red meat	Rate	0.23 (0.00-0.52)	0.35 (0.00-0.80)
DALYs	Male	30-34	BC	Dietary risks	Number	452.81 (-0.13-1017.38)	1054.76 (-0.36-2451.39)
DALYs	Male	30-34	BC	Dietary risks	Rate	0.23 (0.00-0.52)	0.35 (0.00-0.80)
DALYs	Male	35-39	BC	Diet high in red meat	Number	743.31 (-0.24-1657.03)	1637.31 (-0.49-3710.53)
DALYs	Male	35-39	BC	Diet high in red meat	Rate	0.42 (0.00-0.93)	0.58 (0.00-1.31)
DALYs	Male	35-39	BC	Dietary risks	Number	743.31 (-0.24-1657.03)	1637.31 (-0.49-3710.53)
DALYs	Male	35-39	BC	Dietary risks	Rate	0.42 (0.00-0.93)	0.58 (0.00-1.31)
DALYs	Male	40-44	BC	Diet high in red meat	Number	1044.40 (-0.34-2259.23)	2429.28 (-0.65-5474.08)
DALYs	Male	40-44	BC	Diet high in red meat	Rate	0.71 (0.00-1.54)	0.96 (0.00-2.17)
DALYs	Male	40-44	BC	Dietary risks	Number	1044.40 (-0.34-2259.23)	2429.28 (-0.65-5474.08)
DALYs	Male	40-44	BC	Dietary risks	Rate	0.71 (0.00-1.54)	0.96 (0.00-2.17)
DALYs	Male	45-49	BC	Diet high in red meat	Number	1503.75 (-0.58-3287.67)	3806.96 (-1.23-8859.73)
DALYs	Male	45-49	BC	Diet high in red meat	Rate	1.27 (0.00-2.78)	1.60 (0.00-3.72)
DALYs	Male	45-49	BC	Dietary risks	Number	1503.75 (-0.58-3287.67)	3806.96 (-1.23-8859.73)
DALYs	Male	45-49	BC	Dietary risks	Rate	1.27 (0.00-2.78)	1.60 (0.00-3.72)
DALYs	Male	50-54	BC	Diet high in red meat	Number	2128.06 (-0.70-4735.25)	5315.13 (-1.40-12166.08)
DALYs	Male	50-54	BC	Diet high in red meat	Rate	1.98 (0.00-4.40)	2.39 (0.00-5.48)
DALYs	Male	50-54	BC	Dietary risks	Number	2128.06 (-0.70-4735.25)	5315.13 (-1.40-12166.08)
DALYs	Male	50-54	BC	Dietary risks	Rate	1.98 (0.00-4.40)	2.39 (0.00-5.48)
DALYs	Male	50-69	BC	Diet high in red meat	Number	9668.29 (-2.48-21309.15)	24569.95 (-5.75-54610.06)
DALYs	Male	50-69	BC	Diet high in red meat	Rate	2.87 (0.00-6.33)	3.49 (0.00-7.76)
DALYs	Male	50-69	BC	Dietary risks	Number	9668.29 (-2.48-21309.15)	24569.95 (-5.75-54610.06)
DALYs	Male	50-69	BC	Dietary risks	Rate	2.87 (0.00-6.33)	3.49 (0.00-7.76)
DALYs	Male	55-59	BC	Diet high in red meat	Number	2508.12 (-0.58-5605.85)	6340.67 (-1.57-14405.70)
DALYs	Male	55-59	BC	Diet high in red meat	Rate	2.70 (0.00-6.04)	3.26 (0.00-7.40)
DALYs	Male	55-59	BC	Dietary risks	Number	2508.12 (-0.58-5605.85)	6340.67 (-1.57-14405.70)
DALYs	Male	55-59	BC	Dietary risks	Rate	2.70 (0.00-6.04)	3.26 (0.00-7.40)
DALYs	Male	60-64	BC	Diet high in red meat	Number	2758.20 (-0.67-6157.40)	6465.60 (-2.55-14701.13)
DALYs	Male	60-64	BC	Diet high in red meat	Rate	3.51 (0.00-7.84)	4.16 (0.00-9.45)
DALYs	Male	60-64	BC	Dietary risks	Number	2758.20 (-0.67-6157.40)	6465.60 (-2.55-14701.13)
DALYs	Male	60-64	BC	Dietary risks	Rate	3.51 (0.00-7.84)	4.16 (0.00-9.45)
DALYs	Male	65-69	BC	Diet high in red meat	Number	2273.91 (-0.70-4957.41)	6448.55 (-2.46-14482.15)
DALYs	Male	65-69	BC	Diet high in red meat	Rate	3.97 (0.00-8.65)	4.89 (0.00-10.99)
DALYs	Male	65-69	BC	Dietary risks	Number	2273.91 (-0.70-4957.41)	6448.55 (-2.46-14482.15)
DALYs	Male	65-69	BC	Dietary risks	Rate	3.97 (0.00-8.65)	4.89 (0.00-10.99)
DALYs	Male	70+	BC	Diet high in red meat	Number	3456.19 (-1.29-7493.21)	10670.96 (-2.80-23682.21)
DALYs	Male	70+	BC	Diet high in red meat	Rate	4.18 (0.00-9.06)	4.91 (0.00-10.89)
DALYs	Male	70+	BC	Dietary risks	Number	3456.19 (-1.29-7493.21)	10670.96 (-2.80-23682.21)
DALYs	Male	70+	BC	Dietary risks	Rate	4.18 (0.00-9.06)	4.91 (0.00-10.89)
DALYs	Male	70-74	BC	Diet high in red meat	Number	1666.27 (-0.70-3710.22)	5274.89 (-1.71-11655.10)
DALYs	Male	70-74	BC	Diet high in red meat	Rate	4.43 (0.00-9.86)	5.47 (0.00-12.09)
DALYs	Male	70-74	BC	Dietary risks	Number	1666.27 (-0.70-3710.22)	5274.89 (-1.71-11655.10)
DALYs	Male	70-74	BC	Dietary risks	Rate	4.43 (0.00-9.86)	5.47 (0.00-12.09)
DALYs	Male	75-79	BC	Diet high in red meat	Number	980.81 (-0.33-2114.19)	2446.15 (-0.70-5457.32)
DALYs	Male	75-79	BC	Diet high in red meat	Rate	3.89 (0.00-8.38)	4.09 (0.00-9.13)
DALYs	Male	75-79	BC	Dietary risks	Number	980.81 (-0.33-2114.19)	2446.15 (-0.70-5457.32)
DALYs	Male	75-79	BC	Dietary risks	Rate	3.89 (0.00-8.38)	4.09 (0.00-9.13)
DALYs	Male	80-84	BC	Diet high in red meat	Number	510.95 (-0.16-1105.14)	1583.27 (-0.46-3516.08)
DALYs	Male	80-84	BC	Diet high in red meat	Rate	3.85 (0.00-8.32)	4.32 (0.00-9.59)
DALYs	Male	80-84	BC	Dietary risks	Number	510.95 (-0.16-1105.14)	1583.27 (-0.46-3516.08)
DALYs	Male	80-84	BC	Dietary risks	Rate	3.85 (0.00-8.32)	4.32 (0.00-9.59)
DALYs	Male	85+	BC	Diet high in red meat	Number	298.17 (-0.08-631.89)	1366.66 (-0.46-2992.70)
DALYs	Male	85+	BC	Diet high in red meat	Rate	4.53 (0.00-9.60)	5.56 (0.00-12.17)
DALYs	Male	85+	BC	Dietary risks	Number	298.17 (-0.08-631.89)	1366.66 (-0.46-2992.70)
DALYs	Male	85+	BC	Dietary risks	Rate	4.53 (0.00-9.60)	5.56 (0.00-12.17)
DALYs	Male	Age-standardized	BC	Diet high in red meat	Rate	0.88 (0.00-1.92)	1.07 (0.00-2.43)
DALYs	Male	Age-standardized	BC	Dietary risks	Rate	0.88 (0.00-1.92)	1.07 (0.00-2.43)
DALYs	Male	All ages	BC	Diet high in red meat	Number	17119.08 (-4.80-37498.68)	44626.38 (-10.45-101061.73)
DALYs	Male	All ages	BC	Diet high in red meat	Rate	0.64 (0.00-1.40)	1.13 (0.00-2.55)
DALYs	Male	All ages	BC	Dietary risks	Number	17119.08 (-4.80-37498.68)	44626.38 (-10.45-101061.73)
DALYs	Male	All ages	BC	Dietary risks	Rate	0.64 (0.00-1.40)	1.13 (0.00-2.55)
DALYs	Both	15-49	CRC	Diet high in processed meat	Number	134923.82 (-33584.83-277093.74)	182489.63 (-43492.99-375198.77)
DALYs	Both	15-49	CRC	Diet high in processed meat	Rate	4.98 (-1.24-10.22)	4.62 (-1.10-9.50)
DALYs	Both	15-49	CRC	Diet high in red meat	Number	402374.00 (-132.28-813175.05)	551143.06 (-255.59-1107941.53)
DALYs	Both	15-49	CRC	Diet high in red meat	Rate	14.85 (0.00-30.00)	13.96 (-0.01-28.06)
DALYs	Both	15-49	CRC	Diet low in calcium	Number	382049.80 (283172.05-478343.53)	403379.49 (294711.25-505573.48)
DALYs	Both	15-49	CRC	Diet low in calcium	Rate	14.10 (10.45-17.65)	10.22 (7.46-12.80)
DALYs	Both	15-49	CRC	Diet low in fiber	Number	68515.77 (30562.14-104989.17)	65496.86 (29284.17-100884.76)
DALYs	Both	15-49	CRC	Diet low in fiber	Rate	2.53 (1.13-3.87)	1.66 (0.74-2.55)
DALYs	Both	15-49	CRC	Diet low in milk	Number	454954.17 (125210.78-746987.61)	634533.67 (171911.79-1040591.71)
DALYs	Both	15-49	CRC	Diet low in milk	Rate	16.79 (4.62-27.56)	16.07 (4.35-26.35)
DALYs	Both	15-49	CRC	Diet low in whole grains	Number	500037.49 (203981.48-748471.81)	682612.85 (276546.22-1026382.52)
DALYs	Both	15-49	CRC	Diet low in whole grains	Rate	18.45 (7.53-27.61)	17.29 (7.00-25.99)
DALYs	Both	15-49	CRC	Dietary risks	Number	1168761.52 (486432.44-1732673.50)	1516012.18 (566545.74-2287189.50)
DALYs	Both	15-49	CRC	Dietary risks	Rate	43.12 (17.95-63.93)	38.39 (14.35-57.92)
DALYs	Both	25-29	CRC	Diet high in processed meat	Number	8443.16 (-2085.24-17543.86)	9587.26 (-2305.42-19545.95)
DALYs	Both	25-29	CRC	Diet high in processed meat	Rate	1.91 (-0.47-3.96)	1.63 (-0.39-3.32)
DALYs	Both	25-29	CRC	Diet high in red meat	Number	30562.87 (-8.53-62542.32)	30377.08 (-11.21-60743.94)
DALYs	Both	25-29	CRC	Diet high in red meat	Rate	6.90 (0.00-14.13)	5.16 (0.00-10.32)
DALYs	Both	25-29	CRC	Diet low in calcium	Number	34922.77 (25560.55-44188.45)	26535.10 (19324.15-33699.65)
DALYs	Both	25-29	CRC	Diet low in calcium	Rate	7.89 (5.77-9.98)	4.51 (3.28-5.73)
DALYs	Both	25-29	CRC	Diet low in fiber	Number	6528.59 (2769.85-10687.79)	4430.85 (1928.58-7094.31)
DALYs	Both	25-29	CRC	Diet low in fiber	Rate	1.47 (0.63-2.41)	0.75 (0.33-1.21)
DALYs	Both	25-29	CRC	Diet low in milk	Number	37071.93 (10034.59-60989.62)	36093.65 (9812.74-58642.33)
DALYs	Both	25-29	CRC	Diet low in milk	Rate	8.38 (2.27-13.78)	6.13 (1.67-9.97)
DALYs	Both	25-29	CRC	Diet low in whole grains	Number	39018.89 (15924.76-58539.18)	38538.59 (15792.51-57353.37)
DALYs	Both	25-29	CRC	Diet low in whole grains	Rate	8.82 (3.60-13.23)	6.55 (2.68-9.75)
DALYs	Both	25-29	CRC	Dietary risks	Number	92640.39 (42007.40-135091.53)	86976.66 (34655.23-127795.91)
DALYs	Both	25-29	CRC	Dietary risks	Rate	20.93 (9.49-30.52)	14.78 (5.89-21.72)
DALYs	Both	30-34	CRC	Diet high in processed meat	Number	15385.71 (-3878.26-31612.13)	20500.82 (-4841.96-43499.04)
DALYs	Both	30-34	CRC	Diet high in processed meat	Rate	3.99 (-1.01-8.20)	3.39 (-0.80-7.20)
DALYs	Both	30-34	CRC	Diet high in red meat	Number	51267.48 (-16.48-104175.91)	66447.78 (-27.32-134104.41)
DALYs	Both	30-34	CRC	Diet high in red meat	Rate	13.30 (0.00-27.03)	10.99 (0.00-22.19)
DALYs	Both	30-34	CRC	Diet low in calcium	Number	56402.93 (41154.95-71779.54)	53018.98 (39064.77-66823.04)
DALYs	Both	30-34	CRC	Diet low in calcium	Rate	14.63 (10.68-18.62)	8.77 (6.46-11.05)
DALYs	Both	30-34	CRC	Diet low in fiber	Number	8495.76 (3842.69-12982.78)	8919.10 (3806.14-14317.94)
DALYs	Both	30-34	CRC	Diet low in fiber	Rate	2.20 (1.00-3.37)	1.48 (0.63-2.37)
DALYs	Both	30-34	CRC	Diet low in milk	Number	54621.20 (15027.98-90079.04)	77368.61 (21373.16-127442.70)
DALYs	Both	30-34	CRC	Diet low in milk	Rate	14.17 (3.90-23.37)	12.80 (3.54-21.08)
DALYs	Both	30-34	CRC	Diet low in whole grains	Number	64648.74 (26470.73-97148.06)	83343.60 (34535.55-126372.50)
DALYs	Both	30-34	CRC	Diet low in whole grains	Rate	16.77 (6.87-25.21)	13.79 (5.71-20.91)
DALYs	Both	30-34	CRC	Dietary risks	Number	154014.38 (69272.99-224035.83)	185552.85 (73931.39-275833.60)
DALYs	Both	30-34	CRC	Dietary risks	Rate	39.96 (17.97-58.13)	30.70 (12.23-45.63)
DALYs	Both	35-39	CRC	Diet high in processed meat	Number	25194.48 (-6329.44-51799.58)	32140.46 (-7627.66-66558.23)
DALYs	Both	35-39	CRC	Diet high in processed meat	Rate	7.15 (-1.80-14.71)	5.73 (-1.36-11.87)
DALYs	Both	35-39	CRC	Diet high in red meat	Number	82380.21 (-25.85-166399.27)	99122.03 (-45.83-199036.72)
DALYs	Both	35-39	CRC	Diet high in red meat	Rate	23.39 (-0.01-47.24)	17.67 (-0.01-35.49)
DALYs	Both	35-39	CRC	Diet low in calcium	Number	82061.25 (60104.71-104156.19)	73976.07 (53981.76-94110.13)
DALYs	Both	35-39	CRC	Diet low in calcium	Rate	23.30 (17.06-29.57)	13.19 (9.62-16.78)
DALYs	Both	35-39	CRC	Diet low in fiber	Number	15305.78 (6769.16-25352.26)	12223.88 (5260.42-20409.81)
DALYs	Both	35-39	CRC	Diet low in fiber	Rate	4.35 (1.92-7.20)	2.18 (0.94-3.64)
DALYs	Both	35-39	CRC	Diet low in milk	Number	95629.89 (26381.05-157727.27)	114210.04 (31071.62-186702.99)
DALYs	Both	35-39	CRC	Diet low in milk	Rate	27.15 (7.49-44.78)	20.36 (5.54-33.29)
DALYs	Both	35-39	CRC	Diet low in whole grains	Number	102193.22 (42579.25-152140.49)	122381.55 (49349.47-184069.09)
DALYs	Both	35-39	CRC	Diet low in whole grains	Rate	29.01 (12.09-43.19)	21.82 (8.80-32.82)
DALYs	Both	35-39	CRC	Dietary risks	Number	239946.63 (102133.98-352887.21)	272553.94 (102275.07-409432.10)
DALYs	Both	35-39	CRC	Dietary risks	Rate	68.12 (29.00-100.18)	48.60 (18.24-73.00)
DALYs	Both	40-44	CRC	Diet high in processed meat	Number	36115.53 (-8951.13-74015.65)	46901.50 (-11000.13-97935.32)
DALYs	Both	40-44	CRC	Diet high in processed meat	Rate	12.61 (-3.12-25.84)	9.38 (-2.20-19.58)
DALYs	Both	40-44	CRC	Diet high in red meat	Number	105244.79 (-34.69-212316.52)	140073.07 (-84.76-279716.89)
DALYs	Both	40-44	CRC	Diet high in red meat	Rate	36.74 (-0.01-74.11)	28.00 (-0.02-55.92)
DALYs	Both	40-44	CRC	Diet low in calcium	Number	95252.72 (69431.38-119283.67)	101865.13 (75088.57-127938.00)
DALYs	Both	40-44	CRC	Diet low in calcium	Rate	33.25 (24.24-41.64)	20.36 (15.01-25.57)
DALYs	Both	40-44	CRC	Diet low in fiber	Number	17940.70 (7730.29-28202.10)	16706.94 (7414.63-26985.91)
DALYs	Both	40-44	CRC	Diet low in fiber	Rate	6.26 (2.70-9.84)	3.34 (1.48-5.39)
DALYs	Both	40-44	CRC	Diet low in milk	Number	119151.25 (32592.11-196071.52)	160846.07 (43415.73-264213.32)
DALYs	Both	40-44	CRC	Diet low in milk	Rate	41.59 (11.38-68.44)	32.15 (8.68-52.82)
DALYs	Both	40-44	CRC	Diet low in whole grains	Number	129180.08 (52348.35-194369.11)	172294.37 (69777.83-258128.92)
DALYs	Both	40-44	CRC	Diet low in whole grains	Rate	45.09 (18.27-67.85)	34.44 (13.95-51.60)
DALYs	Both	40-44	CRC	Dietary risks	Number	301316.13 (123630.40-450383.78)	384120.29 (142927.86-577281.78)
DALYs	Both	40-44	CRC	Dietary risks	Rate	105.18 (43.15-157.21)	76.79 (28.57-115.40)
DALYs	Both	45-49	CRC	Diet high in processed meat	Number	49784.94 (-12431.07-102516.64)	73359.58 (-17923.55-153942.20)
DALYs	Both	45-49	CRC	Diet high in processed meat	Rate	21.44 (-5.35-44.15)	15.49 (-3.79-32.51)
DALYs	Both	45-49	CRC	Diet high in red meat	Number	132918.65 (-61.20-269193.30)	215123.10 (-81.12-433496.27)
DALYs	Both	45-49	CRC	Diet high in red meat	Rate	57.24 (-0.03-115.93)	45.43 (-0.02-91.55)
DALYs	Both	45-49	CRC	Diet low in calcium	Number	113410.13 (82991.86-143099.36)	147984.21 (108481.14-185510.07)
DALYs	Both	45-49	CRC	Diet low in calcium	Rate	48.84 (35.74-61.63)	31.25 (22.91-39.18)
DALYs	Both	45-49	CRC	Diet low in fiber	Number	20244.94 (8817.32-32644.18)	23216.10 (9893.00-36687.89)
DALYs	Both	45-49	CRC	Diet low in fiber	Rate	8.72 (3.80-14.06)	4.90 (2.09-7.75)
DALYs	Both	45-49	CRC	Diet low in milk	Number	148479.91 (40107.06-243993.26)	246015.31 (66229.31-404197.41)
DALYs	Both	45-49	CRC	Diet low in milk	Rate	63.95 (17.27-105.08)	51.96 (13.99-85.36)
DALYs	Both	45-49	CRC	Diet low in whole grains	Number	164996.55 (67381.20-249080.81)	266054.75 (107435.50-403102.16)
DALYs	Both	45-49	CRC	Diet low in whole grains	Rate	71.06 (29.02-107.27)	56.19 (22.69-85.13)
DALYs	Both	45-49	CRC	Dietary risks	Number	380843.98 (148222.12-568880.58)	586808.45 (211768.78-888643.11)
DALYs	Both	45-49	CRC	Dietary risks	Rate	164.02 (63.84-245.00)	123.93 (44.72-187.67)
DALYs	Both	50-54	CRC	Diet high in processed meat	Number	80486.83 (-20139.67-164682.84)	112093.70 (-27124.30-232437.74)
DALYs	Both	50-54	CRC	Diet high in processed meat	Rate	37.86 (-9.47-77.47)	25.19 (-6.10-52.24)
DALYs	Both	50-54	CRC	Diet high in red meat	Number	200716.26 (-83.46-407419.35)	325008.85 (-133.92-665863.18)
DALYs	Both	50-54	CRC	Diet high in red meat	Rate	94.42 (-0.04-191.66)	73.05 (-0.03-149.66)
DALYs	Both	50-54	CRC	Diet low in calcium	Number	158549.94 (117713.17-200715.06)	210498.20 (154046.74-263626.97)
DALYs	Both	50-54	CRC	Diet low in calcium	Rate	74.59 (55.38-94.42)	47.31 (34.62-59.25)
DALYs	Both	50-54	CRC	Diet low in fiber	Number	25583.77 (11770.11-41837.48)	30622.62 (13664.76-48003.25)
DALYs	Both	50-54	CRC	Diet low in fiber	Rate	12.04 (5.54-19.68)	6.88 (3.07-10.79)
DALYs	Both	50-54	CRC	Diet low in milk	Number	211581.01 (57189.68-346420.19)	357925.61 (96940.21-586814.51)
DALYs	Both	50-54	CRC	Diet low in milk	Rate	99.53 (26.90-162.97)	80.45 (21.79-131.89)
DALYs	Both	50-54	CRC	Diet low in whole grains	Number	245872.18 (100104.63-369111.00)	395085.28 (161406.49-597998.69)
DALYs	Both	50-54	CRC	Diet low in whole grains	Rate	115.67 (47.09-173.64)	88.80 (36.28-134.40)
DALYs	Both	50-54	CRC	Dietary risks	Number	566088.43 (208759.20-853122.63)	871316.52 (315416.99-1323767.73)
DALYs	Both	50-54	CRC	Dietary risks	Rate	266.30 (98.21-401.33)	195.84 (70.89-297.53)
DALYs	Both	50-69	CRC	Diet high in processed meat	Number	446316.83 (-111281.15-905398.69)	615468.41 (-148663.91-1262082.86)
DALYs	Both	50-69	CRC	Diet high in processed meat	Rate	65.44 (-16.32-132.76)	42.84 (-10.35-87.86)
DALYs	Both	50-69	CRC	Diet high in red meat	Number	1037181.62 (-370.06-2075737.85)	1692682.86 (-707.53-3420904.38)
DALYs	Both	50-69	CRC	Diet high in red meat	Rate	152.08 (-0.05-304.36)	117.83 (-0.05-238.13)
DALYs	Both	50-69	CRC	Diet low in calcium	Number	723021.69 (538476.01-902072.93)	1007281.87 (738115.87-1264619.88)
DALYs	Both	50-69	CRC	Diet low in calcium	Rate	106.02 (78.96-132.27)	70.12 (51.38-88.03)
DALYs	Both	50-69	CRC	Diet low in fiber	Number	106651.54 (49753.67-163883.84)	131503.30 (58594.00-204775.80)
DALYs	Both	50-69	CRC	Diet low in fiber	Rate	15.64 (7.30-24.03)	9.15 (4.08-14.25)
DALYs	Both	50-69	CRC	Diet low in milk	Number	1014399.66 (278291.16-1663080.49)	1764987.24 (479872.99-2912520.80)
DALYs	Both	50-69	CRC	Diet low in milk	Rate	148.74 (40.81-243.86)	122.86 (33.40-202.75)
[truncated: 7,032 more rows]
